# Supplementary material for: Association of colorectal polyps and cancer with low-dose persistent organic pollutants: A case-control study
Source: PLoS One. 2018 Dec 6;13(12):e0208546. doi: 10.1371/journal.pone.0208546 (PMC6283632; doi:10.1371/journal.pone.0208546)
Supplement: S1 File — (XLS) [file pone.0208546.s008.xls]

## Sheet: DATASET
age	sex	Gr	BMI	smokepy	drk_alcday2	meatg_day	fiber_t	Glucose	Cholesterol	Triglyceride	IPAQ	HPN	DM	familyhx_cca	ca_stage	polyp_class	b_HCHL	op_DDEL	pp_DDEL	op_DDTL	pp_DDTL	trans_CHLL	oxy_CHLL	t_naCHLL	c_naCHLL	HEL	HeptachlorL	PCB18L	PCB28L	PCB33L	PCB52L	PCB101L	PCB105L	PCB118L	PCB138L	PCB153L	PCB170L	PCB180L	PCB187L	PCB194L	PCB199L	n3rsPOPsL	n3rsOCPL	n3rsPCBL	n3b_HCHL	n3rsDDTL	n3rsCLDL	n3rsHEPL	n3rsPCB34L
57	2	1 normal	22.6003	0	0	24.8571	26.7194	91	199	41	2	1	1	0			19758.9	166.667	198191	166.667	10105.4	66.6667	3604.67	10517.3	2182.31	2484.13	166.667	456.432	1312.24	114.108	1426.35	399.378	912.864	6675.31	17458.5	26244.8	4107.89	10897.3	6161.83	2053.94	2053.94	2	2	2	2	1	2	2	2
69	2	1 normal	20.4444	0	0	14.7857	54.9449	92	159	82	3	1	1	0			23974.9	166.667	410992	166.667	4453.33	66.6667	66.6667	7896.07	4622.96	166.667	166.667	83.3333	83.3333	83.3333	83.3333	83.3333	793.19	4474.84	8596.08	14162.7	2245.78	10273.2	3297	166.667	1500.37	1	1	0	2	1	1	0	0
41	1	1 normal	23.8087	25	34.2857	37.0714	34.2814	95	145	91	3	1	1	0			12219.6	166.667	153838	166.667	7805.36	66.6667	2069.17	5702.99	66.6667	166.667	166.667	510.906	83.3333	83.3333	447.043	1596.58	1021.81	4023.38	10345.8	15582.6	3448.61	7599.72	4598.15	166.667	166.667	1	0	2	1	1	0	0	2
48	1	1 normal	27.1314	20	42.8571	113.357	28.8189	86	175	179	1	1	1	0			9604.89	166.667	56143.6	166.667	5123.8	66.6667	1651.4	3464.46	1138.13	2551.98	166.667	83.3333	83.3333	83.3333	347.141	83.3333	793.464	2231.62	6248.53	9422.39	892.647	3223.45	1785.29	166.667	166.667	0	0	0	0	0	1	2	1
51	2	1 normal	25.7812	0	2.07692	32.6786	23.7049	94	213	151	2	2	1	0			8597.32	166.667	181489	1652.39	17431.9	66.6667	3272.05	6103.29	1852.8	4980.79	166.667	83.3333	83.3333	83.3333	83.3333	318.116	1545.14	4499.07	9816.16	14360.7	2454.04	7862.02	4908.08	1636.03	1636.03	2	2	1	0	2	2	2	0
40	2	1 normal	30.1194	0	0.296703	8.625	37.0105	85	184	82	2	1	1	0			11566	166.667	67348.7	166.667	4588.89	66.6667	1973.72	2093.24	66.6667	2002.23	166.667	438.604	83.3333	83.3333	83.3333	383.778	83.3333	1480.29	4934.29	6469.4	1973.72	2576.8	986.858	166.667	166.667	0	0	0	1	0	0	1	1
45	1	1 normal	23.7118	0	0	133.125	20.4474	95	173	71	1	1	1	1			7239.92	166.667	88595	166.667	6344.97	66.6667	3935.49	5485.72	66.6667	2522.94	166.667	83.3333	318.715	127.486	446.2	83.3333	83.3333	2868.43	8031.61	13258.5	3442.12	7585.41	3442.12	2294.75	1147.37	1	1	1	0	0	1	2	2
54	2	1 normal	25	0	0.296703	42	28.8404	88	193	113	2	1	1	0			41065.3	166.667	139117	166.667	6710.74	66.6667	4703.6	10188.9	1829.74	2289.85	166.667	2477.95	1295.29	112.634	394.219	394.219	1914.78	7602.8	14191.9	24892.1	5068.54	15825.1	8109.66	2027.41	3041.12	2	2	2	2	1	2	1	2
52	2	1 normal	23.5556	0.3	0	39.6429	30.1031	88	181	107	3	1	1	0			6280.67	166.667	154450	166.667	7598.96	66.6667	2679.47	4674.18	1077.15	166.667	166.667	83.3333	83.3333	83.3333	83.3333	83.3333	83.3333	1607.68	8574.29	19887.6	2143.57	9229.27	5358.93	2143.57	2143.57	1	1	0	0	1	1	0	0
53	1	1 normal	27.7551	8	42.8571	89.8929	35.2929	99	224	162	3	1	1	0			10623.6	166.667	164321	1986.46	19094.5	66.6667	3272.84	6459.15	1798.31	3639.41	166.667	83.3333	83.3333	83.3333	83.3333	83.3333	1652.95	4813.01	11376.2	17988	4375.46	7535.52	5250.55	875.092	1750.18	2	2	1	1	2	2	2	0
58	2	1 normal	22.3674	0	0.692308	4.92857	25.4645	75	220	56	3	1	1	0			18546.3	166.667	195187	166.667	14550.4	66.6667	4385.04	6806.41	2054.89	3197.56	166.667	83.3333	83.3333	83.3333	83.3333	369.111	843.683	5220.29	8542.29	16662.7	2847.43	7224.03	3796.57	949.143	166.667	1	2	1	2	2	2	2	0
55	2	1 normal	28.6016	0	0.296703	37.0714	30.4376	93	167	84	2	1	1	0			18953.3	166.667	85410	166.667	6010.39	66.6667	2495.29	4254.05	1242.22	2732.76	166.667	482.181	83.3333	83.3333	83.3333	83.3333	964.363	3797.18	4339.63	10366.9	2169.82	2832.82	2169.82	166.667	166.667	0	1	0	2	0	1	2	2
66	2	1 normal	22.2222	0	0	160.714	72.7476	144	198	81	3	2	2	0			18055.3	166.667	237274	166.667	11194.5	66.6667	66.6667	14193.3	66.6667	166.667	166.667	83.3333	83.3333	83.3333	83.3333	83.3333	1756.85	4993.61	20842	29950.8	5116.93	16227.1	9541.51	166.667	1975.37	1	1	2	2	2	1	0	0
52	2	1 normal	20.5761	0	0	21	43.5191	94	230	121	1	1	1	0			20697.9	166.667	169537	166.667	10058	66.6667	2715.06	5625.02	1388.38	1691.52	166.667	83.3333	83.3333	83.3333	83.3333	83.3333	1665.08	5729.82	10578.1	17238.4	3526.05	11116.8	4407.56	1763.02	166.667	1	2	1	2	1	1	1	0
47	1	1 normal	26.8923	10	34.2857	337.5	65.1457	85	197	122	1	1	1	1			8036.99	166.667	94901	166.667	8459.42	66.6667	1743.88	3705.59	66.6667	1948.47	166.667	481.401	83.3333	83.3333	83.3333	83.3333	83.3333	2707.88	7582.07	11433.3	3249.46	4994.54	3249.46	1083.15	166.667	0	0	0	0	0	0	1	1
66	2	1 normal	25.2363	0	0	137.357	72.7552	90	190	114	2	1	1	0			29352.9	166.667	44063.6	166.667	6069.35	66.6667	2692.13	7209.03	853.955	166.667	166.667	83.3333	83.3333	83.3333	83.3333	83.3333	857.707	5307.06	6754.44	16939.7	2894.76	13133.6	2894.76	166.667	166.667	1	1	0	2	0	1	0	0
40	1	1 normal	23.04	5	0.296703	108.857	21.7399	85	201	86	1	1	1	0			7599.12	166.667	88149.4	166.667	5015.8	66.6667	5015.8	2716.37	66.6667	166.667	166.667	83.3333	83.3333	83.3333	83.3333	83.3333	83.3333	1414.23	5656.91	10894.8	2828.46	5290.26	1885.64	166.667	166.667	0	0	0	0	0	1	0	0
41	1	1 normal	19.6623	0	4.84615	12.4286	14.7358	81	159	53	1	1	1	0			8361.48	166.667	120584	166.667	6195.42	66.6667	2585.31	4438.24	984.046	166.667	166.667	1682.13	83.3333	83.3333	83.3333	83.3333	1035.16	1746.83	9316.42	16950.7	3493.66	7698.98	4658.21	166.667	2329.1	1	0	1	0	0	1	0	2
56	2	1 normal	19.313	0	0	0	63.1307	89	237	94	1	2	1	0			17605.4	166.667	69843	166.667	8355.38	66.6667	1685.46	4218.52	922.607	2060	166.667	83.3333	221.887	83.3333	310.642	83.3333	710.039	3594.57	6390.35	10828.1	2396.38	5280.92	2396.38	166.667	166.667	1	1	1	2	0	1	1	2
46	1	1 normal	22.567	0	34.2857	338.036	50.2032	99	194	106	3	1	1	1			13467.6	166.667	161478	166.667	12032.7	66.6667	2696.98	11333.5	2260.45	3672.82	166.667	83.3333	83.3333	83.3333	336.162	336.162	768.371	6483.13	17288.4	29870.4	3457.67	10901.3	8644.18	166.667	2593.25	2	2	2	1	2	2	2	1
47	2	1 normal	19.2344	0	0	24.6429	79.9033	94	156	54	2	1	1	0			8254.36	166.667	47720.4	166.667	4160.73	66.6667	66.6667	2282.94	66.6667	166.667	166.667	497.101	83.3333	83.3333	83.3333	83.3333	83.3333	1677.72	4473.91	7332.24	2236.95	5157.42	2236.95	166.667	166.667	0	0	0	0	0	0	0	2
43	2	1 normal	19.6752	0	13.8462	51.9643	13.1025	88	236	137	2	1	1	0			13996.5	166.667	108634	166.667	7258.58	66.6667	1244.97	2219.16	66.6667	166.667	166.667	1089.88	83.3333	83.3333	83.3333	83.3333	83.3333	1886.32	4527.18	7209.95	2263.59	4233.75	2263.59	166.667	166.667	0	0	0	1	0	0	0	2
51	2	1 normal	20.6575	0	0	37.1786	14.6507	88	168	53	1	1	1	0			24892.9	166.667	366846	166.667	15321.3	66.6667	5049.73	10502.4	2587.99	166.667	166.667	83.3333	83.3333	83.3333	83.3333	83.3333	2167.81	13198.2	28691.7	51134.9	4590.67	22507	13772	3443	166.667	2	2	2	2	2	2	0	0
59	2	1 normal	23.3726	0	0	12.3214	27.3461	91	129	39	2	2	1	0			73172.3	166.667	726867	166.667	22833.8	66.6667	2975.09	8644.28	1941.24	3285.82	166.667	83.3333	413.207	83.3333	83.3333	83.3333	1322.26	11156.6	20825.6	36527.5	7437.72	18759.6	10412.8	2975.09	166.667	2	2	2	2	2	2	2	2
54	2	1 normal	21.9076	0	0	69.4286	41.6864	111	167	141	1	2	1	1			10617.9	166.667	133914	166.667	9960.78	66.6667	1666.48	4600.54	66.6667	1932.06	166.667	83.3333	1216.79	83.3333	370.329	83.3333	83.3333	5237.5	8570.46	12908.6	2856.82	7247.86	2856.82	166.667	166.667	1	1	1	1	1	0	1	2
48	2	1 normal	19.563	0	0	29.7857	24.8923	101	206	128	2	1	1	0			7104.21	166.667	107729	166.667	11349.4	66.6667	2962.97	4514.73	1667.76	166.667	166.667	1251.42	1107.02	96.263	83.3333	83.3333	770.104	4765.02	8663.67	20407.7	2599.1	10925.8	6064.57	2599.1	1732.73	2	1	2	0	1	1	0	2
46	1	1 normal	27.1706	64	42.8571	17.25	25.6263	89	187	173	2	1	1	0			14832.7	166.667	164974	166.667	10693.9	66.6667	4976.13	9315.18	1981.68	2949.7	166.667	83.3333	221.516	83.3333	310.122	310.122	708.85	3588.55	16746.6	31543.8	5582.2	14841.6	9569.48	2392.37	166.667	2	2	2	1	1	2	2	2
47	2	1 normal	26.2227	0	0	24.6429	60.0017	89	169	46	2	1	1	0			9895.31	166.667	221006	166.667	9397.07	66.6667	2352.16	5064.81	1094.97	166.667	166.667	514.978	83.3333	83.3333	1609.31	83.3333	1029.96	5214.16	9269.61	14548.1	2317.4	5342.9	3476.1	166.667	166.667	1	1	1	1	1	1	0	2
63	1	1 normal	19.5965	60	120	29.7857	30.5081	120	224	126	3	1	1	0			3870.54	166.667	113454	166.667	4358.56	66.6667	3929.44	6404.15	1367.31	166.667	166.667	83.3333	233.728	83.3333	327.219	83.3333	747.93	2944.98	6731.37	13930.2	4207.11	9769.84	5048.53	3365.69	2524.26	1	0	2	0	0	2	0	2
47	1	1 normal	19.563	20	0	155.786	36.8418	98	153	61	2	1	1	0			9798.56	166.667	147106	166.667	13650.2	66.6667	2470.84	7740.88	2440.56	2421.04	166.667	83.3333	83.3333	83.3333	83.3333	83.3333	83.3333	5450.37	166.667	28530.3	6055.97	16485.7	6055.97	3633.58	166.667	1	2	1	1	2	2	1	0
49	2	1 normal	25.8022	0	2.07692	42.1071	28.1343	85	171	188	2	1	1	0			12612.5	166.667	226205	166.667	16929.6	66.6667	1772.01	3814.25	1116.19	166.667	166.667	386.058	83.3333	83.3333	83.3333	337.801	83.3333	3908.84	166.667	12643.4	1737.26	5742.61	3474.52	166.667	868.631	1	1	0	1	2	1	0	1
52	1	1 normal	24.6755	40	11.0769	65.1429	30.5705	99	235	185	1	1	1	0			8418.34	166.667	98714.8	166.667	9477.6	66.6667	3783.08	5982.13	66.6667	166.667	1632.7	353.972	221.232	83.3333	83.3333	83.3333	1504.38	4380.4	11946.6	17167.6	3185.75	7654.64	5575.06	2389.31	1592.87	2	1	2	0	1	1	2	2
54	1	1 normal	23.9188	7.5	0	62.1429	43.744	106	222	88	1	1	1	0			10096	166.667	147597	166.667	13656.3	66.6667	2110.76	5078.62	66.6667	166.667	166.667	83.3333	83.3333	83.3333	83.3333	329.658	1601.2	3814.62	11867.7	21663.3	4238.46	10690.3	6781.54	2543.08	2543.08	1	1	2	1	2	0	0	0
45	1	1 normal	26.1752	15	11.0769	47.1429	28.2535	102	175	55	1	1	1	0			13878.1	166.667	238500	166.667	16802.6	66.6667	4998.23	8176.78	2253.19	3042.66	166.667	83.3333	369.255	83.3333	516.957	516.957	2510.93	12628.5	25257	44606	5317.27	22081.4	9305.22	3987.95	2658.63	2	2	2	1	2	2	2	2
50	1	1 normal	21.4533	0	0	4.92857	30.2676	78	231	62	2	1	1	0			9698.07	166.667	59232.8	166.667	4058.18	66.6667	1889	2893.25	745.658	1878.96	166.667	401.701	83.3333	83.3333	83.3333	83.3333	803.402	2259.57	5422.96	9540.4	3615.31	8686.79	3615.31	2711.48	1807.65	1	0	1	0	0	1	1	1
45	1	1 normal	27.5482	10	18	45.8571	32.3209	92	232	310	3	1	1	0			25165.1	166.667	366159	4102.67	29724.3	66.6667	7532.87	25918.5	5925.74	5403.73	2122.28	83.3333	788.316	83.3333	856.865	1473.81	3633.11	20050.6	44419.9	75609.8	11721.9	33691.9	19125.2	5552.49	4318.6	2	2	2	2	2	2	2	2
45	2	1 normal	22.4813	0	2.07692	13.6607	20.8878	99	220	93	3	1	1	0			21411.5	166.667	106838	166.667	5238.69	66.6667	3116.35	3869.57	66.6667	1566.13	166.667	83.3333	83.3333	83.3333	348.251	83.3333	83.3333	3134.26	6268.52	10348	2686.51	7711.27	3582.01	1791.01	166.667	0	1	0	2	0	0	0	1
49	2	1 normal	20.3244	0	0.296703	34.6071	45.4748	90	135	81	1	1	1	0			13700.6	166.667	142254	166.667	9985.43	66.6667	2385.55	5320.06	66.6667	166.667	166.667	1882.95	1665.69	144.842	506.948	83.3333	1158.74	4562.53	10428.7	17670.8	3910.74	11225.3	5214.33	2607.16	166.667	2	0	2	1	1	0	0	2
53	2	1 normal	21.3599	0	4.74725	0	7.83931	105	230	65	3	2	2	0			18661.1	166.667	448621	1697.29	9678.14	66.6667	3557.08	8559.66	66.6667	3790.8	166.667	3109.68	4764.84	100.312	2156.72	351.093	1705.31	9479.52	18056.2	24877.5	4514.06	11385.5	5416.87	1805.62	166.667	2	2	2	2	2	1	2	2
70	1	1 normal	24.2188	0	0	0	18.0235	86	136	66	3	1	1	0			18187	3659.31	176880	166.667	166.667	66.6667	66.6667	66.6667	66.6667	166.667	166.667	83.3333	83.3333	83.3333	83.3333	83.3333	83.3333	83.3333	8868.12	14424.4	166.667	9296.97	5196.28	166.667	2184.94	0	1	0	2	2	0	0	0
56	2	1 normal	24.3418	0	0	182.143	44.9055	87	224	83	3	1	1	0			16473.8	166.667	113574	166.667	5793.82	66.6667	1934.1	3478.93	1336.06	2518.48	166.667	377.017	83.3333	83.3333	1178.18	83.3333	83.3333	2120.72	5938.03	8105.88	1696.58	2214.98	1696.58	166.667	166.667	0	1	0	1	0	1	2	2
52	1	1 normal	24.539	10	1.97802	17.3571	13.3825	88	187	127	1	1	1	0			10373.6	166.667	109602	166.667	9419.85	66.6667	3441.49	8014.85	1401.18	166.667	166.667	83.3333	2239.7	83.3333	2348.95	2348.95	1857.31	8357.91	21632.2	40860.9	6882.98	17316.7	11799.4	2949.85	3933.13	2	1	2	1	1	2	0	2
43	1	1 normal	23.1834	0	42.8571	17.3571	18.5308	93	230	247	2	1	1	0			5634.38	166.667	85930	166.667	6974.22	66.6667	1043.66	3568.99	66.6667	166.667	166.667	313.413	83.3333	83.3333	83.3333	274.236	83.3333	1762.95	6346.61	10264.3	2115.54	3251.66	2820.72	705.179	1410.36	0	0	1	0	0	0	0	0
50	1	1 normal	21.7181	30	0	19.7143	30.4264	103	178	88	1	1	1	0			6565.41	166.667	151585	166.667	5036.08	66.6667	66.6667	1959.02	66.6667	166.667	166.667	432.932	83.3333	83.3333	83.3333	83.3333	865.863	487.048	4870.48	9308.03	2922.29	4491.67	1948.19	974.096	974.096	0	0	0	0	1	0	0	1
49	1	1 normal	24.0055	0	0.89011	0	21.6131	94	202	80	2	1	1	0			14283.6	166.667	161345	166.667	7151.87	66.6667	1848.24	6741.15	1160.17	2801.37	166.667	83.3333	83.3333	83.3333	83.3333	83.3333	892.868	3515.67	10044.8	17634.1	4017.9	8649.66	6026.86	3013.43	2008.95	1	1	1	1	1	1	2	0
66	2	1 normal	26.1719	0	0	2.46429	15.7747	86	204	136	1	1	1	0			30207.3	166.667	356416	1990.84	18227.8	66.6667	6463.76	8041.87	1702.12	14098.7	166.667	83.3333	83.3333	83.3333	83.3333	335.158	1627.91	6463.76	12065.7	20301	3447.34	7421.35	5171.01	861.834	1723.67	2	2	1	2	2	2	2	0
46	1	1 normal	27.1816	5	0	30.3214	33.1101	85	171	81	2	1	1	0			15464.8	166.667	127387	166.667	12897.8	66.6667	2577.47	5803.08	1320.04	166.667	166.667	83.3333	83.3333	83.3333	83.3333	83.3333	927.565	2608.78	8348.09	16232.4	3130.53	7942.28	4174.04	166.667	2087.02	1	1	0	1	1	1	0	0
64	1	1 normal	19.8397	45	2.07692	17.3571	42.776	89	282	81	3	1	1	0			3899.72	166.667	99367	166.667	7697.59	66.6667	1258.68	2067.08	66.6667	166.667	166.667	323.36	83.3333	83.3333	83.3333	83.3333	83.3333	1818.9	8003.17	14955.4	3637.8	9175.35	5092.92	4365.36	2182.68	0	0	1	0	0	0	0	1
43	1	1 normal	27.7703	15	77.1429	63.75	49.364	128	129	71	3	1	2	0			13322.7	166.667	299206	4026.24	19355.4	66.6667	5256.85	12655.4	2414.4	2927.9	166.667	83.3333	83.3333	83.3333	83.3333	520.186	2526.62	12707.4	28090	50235.1	6688.1	18206.5	13376.2	4012.86	2675.24	2	2	2	1	2	2	2	0
44	1	1 normal	26.9896	5	0	160.179	35.6377	113	170	214	2	1	2	0			13281.6	166.667	204945	166.667	14460.9	66.6667	2900.79	8582.8	1656.98	2047.67	166.667	382.563	83.3333	83.3333	83.3333	334.743	765.126	4734.22	12911.5	21997.4	3443.07	8272.93	5164.6	1721.53	166.667	2	2	1	1	2	2	1	1
60	2	1 normal	24.5243	0	0	57	36.2335	98	240	254	2	1	1	0			8127.96	166.667	86751.2	166.667	6601.55	66.6667	4205.67	5700.59	1355.73	8011.31	166.667	83.3333	83.3333	83.3333	83.3333	83.3333	572.492	2898.24	6440.54	8086.45	1288.11	1037.64	1932.16	166.667	166.667	0	1	0	0	0	2	2	0
40	2	1 normal	21.0517	0	0	96.4286	35.6905	79	206	43	1	1	1	0			9762.3	166.667	119173	166.667	4849.01	66.6667	66.6667	1259.19	66.6667	166.667	166.667	408.165	255.103	83.3333	357.145	83.3333	83.3333	1377.56	3673.49	6938.81	1836.74	3316.34	2755.12	166.667	918.372	0	0	1	0	0	0	0	2
54	2	1 normal	22.2063	1.2	0	24.8571	14.9502	81	232	61	3	1	1	1			17346.1	166.667	455285	166.667	8450.19	66.6667	3965.09	6891.19	979.665	1865.44	166.667	83.3333	83.3333	83.3333	83.3333	83.3333	83.3333	2321.48	10214.5	18159.1	2785.78	9853.4	4642.96	1857.19	1857.19	1	2	1	1	2	2	1	0
58	1	1 normal	28.4091	30	0	4.92857	36.8006	93	176	154	3	2	1	0			38339.2	166.667	167442	166.667	14453.7	66.6667	66.6667	7673.73	4468.99	166.667	166.667	83.3333	83.3333	83.3333	83.3333	83.3333	915.359	2514.79	17391.8	25692.8	8163.75	17091.9	7134.71	166.667	2661.79	2	2	1	2	2	1	0	0
52	2	1 normal	22.1003	0	0.296703	0	18.0304	79	126	34	2	1	1	0			12457.6	166.667	124796	166.667	10805.1	66.6667	1497.18	3334.9	66.6667	166.667	166.667	627.746	83.3333	83.3333	549.278	83.3333	83.3333	3531.07	9887.01	14909	2824.86	6512.87	2824.86	166.667	1412.43	1	0	1	1	1	0	0	2
62	2	1 normal	24.4646	0	2.07692	4.92857	27.2972	96	193	155	1	1	1	0			17676	166.667	232762	166.667	13158.6	66.6667	3139.81	8588.51	1534.12	3183.54	166.667	397.57	83.3333	83.3333	83.3333	347.874	1689.67	5814.46	14312.5	21071.2	3578.13	7702.92	5367.2	166.667	894.533	2	2	2	2	2	2	2	1
42	1	1 normal	25.1559	12.5	1.08791	452.464	12.5708	87	192	126	2	2	1	0			8634.6	166.667	103040	166.667	166.667	66.6667	1020.92	4543.21	66.6667	166.667	166.667	384.529	83.3333	83.3333	83.3333	83.3333	769.058	2162.98	9517.1	16919.3	3460.76	8315.44	4325.95	1730.38	1730.38	0	0	1	0	0	0	0	1
53	2	1 normal	21.875	0	0.89011	81.5357	50.122	88	173	140	1	1	1	0			15379.3	166.667	76957.4	166.667	5900.04	66.6667	2442.04	4875.79	824.887	2590.14	166.667	414.256	83.3333	83.3333	83.3333	83.3333	828.512	2330.19	6524.53	11702.7	2796.23	6162.06	3728.3	932.076	1864.15	1	1	1	1	0	1	2	1
67	1	1 normal	24.4646	125	0	82.9286	22.4786	121	154	90	3	2	2	0			4981.67	166.667	177528	166.667	10479.8	66.6667	2108.87	4789.19	1006.02	166.667	166.667	83.3333	83.3333	83.3333	83.3333	83.3333	956.404	1613.93	11835.5	22116.8	4303.82	13569	7531.68	3227.86	2151.91	1	1	1	0	1	1	0	0
46	1	1 normal	25.9095	25	77.1429	7.39286	31.9093	125	194	184	1	1	1	0			9743.4	166.667	156646	1714.34	14013.5	66.6667	3137.71	8446.73	994.787	1721.33	166.667	349.508	83.3333	83.3333	83.3333	83.3333	699.016	3538.77	13368.7	23242.3	3931.96	10703.7	8650.32	2359.18	2359.18	2	2	2	0	2	2	1	1
49	2	1 normal	24	0	3.26374	69.3214	72.2552	77	273	61	2	1	1	0			11023.9	166.667	97739.2	166.667	8308.23	66.6667	2109.66	4419.64	1077.85	1732.91	166.667	83.3333	213.097	83.3333	83.3333	83.3333	83.3333	5753.62	4602.9	14234.9	3835.75	2003.11	4602.9	166.667	166.667	0	1	0	1	0	1	1	1
64	1	1 normal	27.8159	36	3.26374	32.1429	35.8544	88	124	50	1	2	1	0			28513.7	166.667	380359	166.667	19334.3	66.6667	3580.91	20725.4	3721.21	3873.38	166.667	83.3333	83.3333	83.3333	83.3333	519.619	2523.86	14029.7	34740.2	55525	9353.13	32884.4	16033.9	5344.65	4008.49	2	2	2	2	2	2	2	0
45	2	1 normal	21.4844	0	0.692308	211.286	23.5886	75	174	70	1	1	1	0			166.667	166.667	53196.7	166.667	7318.77	66.6667	66.6667	5071.33	66.6667	166.667	166.667	83.3333	83.3333	83.3333	83.3333	83.3333	1002.11	1576.13	6294.78	10089.2	166.667	3222.79	2675.52	166.667	166.667	0	0	0	0	0	0	0	0
56	1	1 normal	23.4375	30	34.2857	55.7357	19.8019	100	270	282	1	2	1	0			166.667	166.667	145187	166.667	7240.52	66.6667	66.6667	3054.85	66.6667	166.667	166.667	83.3333	83.3333	83.3333	83.3333	83.3333	83.3333	874.919	7935.9	13308.7	3141.94	9191.34	3610.88	2237.54	1685.53	0	0	0	0	1	0	0	0
47	2	1 normal	20.83	0	15	23.5179	6.88963	119	124	107	2	1	1	0			16074.6	166.667	257795	166.667	12856.9	66.6667	66.6667	7880.84	11294.9	6159.57	166.667	83.3333	83.3333	83.3333	83.3333	83.3333	1357.1	8287.68	27918.7	41333.2	4552.11	17340.7	9004.64	166.667	3180.79	2	2	2	1	2	1	2	0
57	2	1 normal	22.9481	0	0	22.1786	21.1252	95	260	57	2	1	1	0			11652.4	166.667	149466	166.667	7883.47	66.6667	66.6667	2968.29	66.6667	166.667	166.667	83.3333	83.3333	83.3333	83.3333	83.3333	1586.13	2029.09	14602.5	17578.4	166.667	10038.9	5845.24	166.667	166.667	0	0	0	1	1	0	0	0
50	2	1 normal	22.5466	0	0	4.92857	42.423	95	261	154	1	1	1	0			11283	166.667	149091	166.667	166.667	66.6667	66.6667	2887.91	66.6667	166.667	166.667	83.3333	83.3333	83.3333	83.3333	83.3333	644.744	2414.8	8041.39	12556.1	1664.1	3790.85	166.667	166.667	166.667	0	0	0	1	0	0	0	0
64	2	1 normal	26.2222	0	0.296703	14.7857	25.5178	38	179	56	1	1	1	0			23218.1	166.667	204738	166.667	1986.09	66.6667	66.6667	66.6667	7518.44	166.667	166.667	83.3333	83.3333	83.3333	83.3333	83.3333	786.612	1060.4	13609.2	17020.8	166.667	6160.34	166.667	166.667	166.667	0	1	0	2	1	1	0	0
50	1	1 normal	24.2215	7.5	0	0	24.1089	97	216	126	3	1	1	0			166.667	166.667	113192	166.667	5430.72	66.6667	66.6667	8244.85	11722.2	166.667	166.667	83.3333	83.3333	83.3333	83.3333	83.3333	1011.96	2183.17	11990.3	23218.6	2701.25	9807.14	166.667	2459.34	166.667	1	0	1	0	0	2	0	0
46	2	1 normal	21.2204	0	3.26374	9.85714	14.6366	86	188	64	3	1	1	0			22760.2	166.667	174594	166.667	4276.08	66.6667	66.6667	66.6667	66.6667	166.667	166.667	83.3333	83.3333	83.3333	83.3333	83.3333	83.3333	83.3333	12042.1	16146.6	1495.7	7455.32	4278.4	1750.78	166.667	0	0	0	2	1	0	0	0
41	2	1 normal	18.369	0	4.84615	108.857	21.7399	67	185	73	1	1	1	0			6867.72	166.667	144429	166.667	7142.84	66.6667	66.6667	5081.49	66.6667	5194.42	166.667	83.3333	83.3333	83.3333	83.3333	83.3333	83.3333	83.3333	7571.94	10210.2	166.667	3767.49	2299.5	166.667	166.667	0	0	0	0	1	0	2	0
49	1	1 normal	24.8163	15	2.07692	76.3929	30.7071	77	183	184	2	1	1	0			9671.42	166.667	290813	166.667	166.667	66.6667	66.6667	66.6667	66.6667	166.667	166.667	83.3333	83.3333	83.3333	83.3333	83.3333	83.3333	3329.76	20298.4	24232.8	4544.99	15146.7	4661.28	166.667	166.667	0	0	1	0	1	0	0	0
59	1	1 normal	22.4323	22.5	0	14.7857	15.0909	94	158	77	1	1	1	0			22046.3	166.667	404690	166.667	5063.75	66.6667	66.6667	11938.2	66.6667	166.667	166.667	83.3333	83.3333	83.3333	83.3333	83.3333	83.3333	1122.32	27119.8	42172.9	6653.9	21525.2	10144.5	3902.65	2201	1	1	2	2	1	0	0	0
63	1	1 normal	22.0522	40	0	9.85714	14.0425	86	238	151	1	1	1	1			23000.9	166.667	431273	166.667	6433.72	66.6667	66.6667	23572.7	11010.3	166.667	166.667	83.3333	83.3333	83.3333	83.3333	83.3333	1092.86	7303.29	50100.9	70024.8	14868	41508.7	15748.4	5446.15	5860.06	2	2	2	2	2	2	0	0
56	2	1 normal	22.8329	0	0	22.1786	9.4732	86	230	206	1	1	1	0			166.667	166.667	34098.3	166.667	2334.38	66.6667	66.6667	7366.59	66.6667	166.667	166.667	83.3333	83.3333	83.3333	83.3333	83.3333	83.3333	83.3333	6280.53	7773.32	166.667	2725.96	166.667	166.667	166.667	0	0	0	0	0	0	0	0
62	2	1 normal	24.9896	0	0.296703	114.107	24.5077	94	195	97	2	1	1	0			38861.7	166.667	230777	166.667	8452.42	66.6667	66.6667	11206.8	66.6667	166.667	166.667	83.3333	83.3333	83.3333	83.3333	83.3333	83.3333	6047.43	18319.5	28733.8	166.667	17104.3	7644.51	2505.56	2229.43	1	1	1	2	1	0	0	0
41	1	2 polyp	33.0295	20	11.0769	85.7143	29.6414	105	267	185	2	1	1	0		05.ad+hy	18064	166.667	201413	166.667	14216.8	66.6667	5488.33	5182.43	66.6667	2680.38	1298.45	83.3333	3773.77	3072.45	2037.17	1436.04	1135.47	3907.36	10820.4	15963.4	3005.66	15395.7	4207.92	166.667	1803.4	2	2	2	2	2	1	2	2
67	2	2 polyp	25.5588	0	0	14.7857	37.9451	100	186	148	1	2	1	0		01.ade	39984.3	166.667	349423	166.667	9681.81	66.6667	4004.52	11953.9	2529.44	9214.33	166.667	1464.38	4336.82	2140.25	1408.06	83.3333	1914.96	9631.12	166.667	26922.1	6082.81	31033.6	6082.81	166.667	2027.6	2	2	2	2	2	2	2	2
44	1	2 polyp	23.3887	10	11.0769	49.3929	19.7519	91	228	308	1	1	1	0		05.ad+hy	10856.1	166.667	93420	166.667	9938.05	66.6667	5065.33	5547.53	66.6667	1488.71	166.667	1569.32	2746.3	83.3333	891.657	249.664	570.661	2246.98	9629.9	15122.5	2567.97	14516.2	5135.94	1283.99	1925.98	2	1	2	1	1	1	0	2
59	1	2 polyp	23.7253	40	42.8571	106.286	25.085	94	269	392	2	1	1	0		01.ade	23674	166.667	603813	166.667	7690.42	540.599	8788.75	13846.8	66.6667	166.667	10756.3	83.3333	83.3333	83.3333	83.3333	83.3333	1152.92	4681.27	25630.8	37855.8	7177.65	24096.8	11593.4	4437.19	3519.78	2	2	2	2	2	2	2	0
53	1	2 polyp	28.7037	15	0.89011	49.3929	33.9898	95	138	89	3	2	1	0		05.ad+hy	21435.8	166.667	232943	166.667	26281.6	66.6667	2468.37	14292	3410.25	5779.74	2871.1	1876.54	6856.58	2742.63	5701.79	3103.51	2453.93	11042.7	24683.7	40995.1	7794.85	34571.6	10393.1	3897.43	2598.28	2	2	2	2	2	2	2	2
68	1	2 polyp	22.571	62.5	0	54.4286	36.565	96	148	102	2	2	1	0		01.ade	22366.6	166.667	133894	166.667	16325.4	66.6667	66.6667	8591.13	66.6667	166.667	23125.4	83.3333	83.3333	83.3333	83.3333	83.3333	1440.21	5054.41	18647.5	23205.2	6255.35	17250.6	8237.92	166.667	2889.54	2	2	2	2	2	0	2	0
66	2	2 polyp	23.4952	0	4.74725	2.46429	49.4267	116	172	75	2	2	1	0		01.ade	123896	166.667	377299	166.667	42555	66.6667	8327.4	11180	2241.16	12722.1	166.667	3720.27	7860.56	3360.24	3660.26	1500.11	3120.22	14581	27001.9	37322.7	7560.54	35222.5	8640.62	3240.23	2160.15	2	2	2	2	2	2	2	2
58	1	2 polyp	23.7228	20	4.84615	101.357	54.5895	109	119	44	2	1	2	1		03.hy	47861.6	166.667	450310	166.667	36664.9	5051.46	66.6667	22041.1	66.6667	7704.38	91046.2	83.3333	21230.7	6712.26	8881.84	7104.75	5531.16	16909.7	41749	54050.6	166.667	33597.6	19678.9	166.667	166.667	2	2	2	2	2	2	2	2
51	1	2 polyp	23.9869	20	61.7143	407.25	55.3724	92	330	461	3	1	1	0		05.ad+hy	9904.67	1881.48	215289	166.667	10823	66.6667	2522.08	10760.8	2345.14	1114.95	1348.4	647.071	1916.33	945.719	622.184	622.184	846.17	2911.82	21054.7	36534.6	5375.67	21328.5	8959.45	2239.86	2687.83	2	2	2	1	2	2	2	2
45	2	2 polyp	21.2306	0	0.296703	44.6786	63.4501	98	289	120	3	2	1	0		01.ade	13052.1	2706.89	158041	3081.25	10496.4	66.6667	66.6667	7286.38	66.6667	1345.45	166.667	83.3333	3799.57	1519.83	279.968	83.3333	83.3333	3239.63	166.667	16238.2	4319.51	19157.8	5039.43	166.667	1439.84	2	2	1	1	2	0	0	2
61	1	2 polyp	23.3067	40	0	68.3571	33.2664	93	159	123	2	1	1	0		01.ade	19461.6	166.667	35325.1	166.667	166.667	1450.49	66.6667	3829.71	66.6667	166.667	26386.4	83.3333	2477.31	2059.9	4985.92	83.3333	83.3333	5129.93	7655.24	11391	166.667	10623	166.667	166.667	166.667	1	1	1	2	0	1	2	2
61	2	2 polyp	23.9224	0	0	89.1429	35.972	72	180	252	1	1	1	0		01.ade	55233.8	1529.67	128702	166.667	11362.2	66.6667	11819.5	10211.8	66.6667	6811.68	166.667	1138.93	4949.97	87.6101	1095.13	306.635	700.881	5913.68	11827.4	20150.3	4730.94	20194.1	4730.94	166.667	1576.98	2	2	2	2	2	2	2	2
49	1	2 polyp	24.3375	25	15	62.9143	85.4674	92	204	97	2	1	1	0		01.ade	7143.55	166.667	75442.8	166.667	6868.79	66.6667	4304.44	5019.82	66.6667	3332.64	166.667	2238.72	4833.6	83.3333	2187.84	83.3333	83.3333	4121.28	166.667	16078.1	3663.36	24371.5	4579.2	166.667	166.667	1	1	2	0	0	1	2	2
58	2	2 polyp	22.5827	0	0	0	22.5734	92	213	128	2	1	1	0		01.ade	33947.4	166.667	276727	166.667	17739.3	66.6667	7410.4	10059.1	66.6667	3924.2	166.667	83.3333	5310.6	3477.74	2020.85	83.3333	1597.88	4652.65	16918.7	25002.1	6767.49	32662.5	7613.42	2537.81	2537.81	2	2	2	2	2	2	2	2
66	1	2 polyp	23.7954	0	2.07692	74.1429	45.3278	97	173	93	3	1	1	0		05.ad+hy	67224	166.667	189604	166.667	12706.9	2488.96	66.6667	9107.84	66.6667	5671.75	11735.6	83.3333	83.3333	83.3333	83.3333	83.3333	1160.78	6636.5	25975.5	33662.7	11101.2	34746.4	13821.5	166.667	4940.48	2	2	2	2	2	2	2	0
66	1	2 polyp	23.4375	50	34.2857	249.857	27.9435	104	162	285	2	2	1	0		01.ade	42062.6	166.667	341638	166.667	24237.3	66.6667	66.6667	16808.7	5852.28	4171.41	166.667	83.3333	83.3333	83.3333	83.3333	83.3333	2033.44	1584.52	24604.2	32834.3	6098.26	26145.7	11930	166.667	4290.31	2	2	2	2	2	2	2	0
62	1	2 polyp	24.4898	45	120	956.679	57.4267	98	150	117	2	1	1	0		01.ade	45270.5	166.667	263428	166.667	18633	66.6667	66.6667	16290	6745.88	166.667	11397.2	83.3333	83.3333	83.3333	83.3333	83.3333	83.3333	6241.97	30903.3	45521.3	9346.69	25915.3	14014.2	166.667	3060.61	2	2	2	2	2	2	2	0
53	1	2 polyp	23.5078	45	42.8571	183.857	55.7755	85	183	99	3	2	1	0		03.hy	12880.4	166.667	167288	2033.21	16814.6	66.6667	4239.24	9709.7	2719.42	2977.52	166.667	1468.43	4348.81	1129.56	1411.95	2428.55	903.648	5591.32	17282.3	25979.9	4066.42	26036.4	7116.23	2033.21	2033.21	2	2	2	1	2	2	2	2
40	1	2 polyp	21.1327	20	0	220.607	55.1067	84	172	63	1	1	1	0		01.ade	7222.03	166.667	76627.8	166.667	7680.19	66.6667	66.6667	4980.8	66.6667	1276.68	166.667	1741.54	3951.96	1339.65	83.3333	468.876	1071.72	602.841	7234.09	13932.3	2411.36	16410.7	2411.36	166.667	166.667	1	0	2	0	0	0	0	2
61	2	2 polyp	21.2279	5	61.7143	22.2857	52.0366	111	235	117	1	2	1	0		05.ad+hy	28083.2	166.667	121507	166.667	7467.93	66.6667	6970.65	10723	66.6667	2258.6	1605.25	83.3333	2859.6	969.357	339.275	83.3333	775.485	3925.9	12213.9	28402.2	7851.79	31067.9	8724.21	2617.26	3489.68	2	2	2	2	1	2	2	2
44	1	2 polyp	24.5932	20	42.8571	269.679	36.9295	122	100	120	2	1	1	0		01.ade	24606.5	166.667	262319	166.667	12967.2	66.6667	7235.61	8673.4	2757.39	6380.46	166.667	83.3333	4441.33	1505.54	526.938	83.3333	1204.43	8807.39	18969.8	27852.4	5419.93	30637.7	8129.9	166.667	166.667	2	2	2	2	2	2	2	2
72	1	2 polyp	20.7157	0	0.296703	4.92857	18.8483	79	140	65	2	1	1	0		01.ade	70982.7	166.667	731152	166.667	166.667	66.6667	66.6667	17965.4	66.6667	166.667	166.667	83.3333	83.3333	83.3333	83.3333	83.3333	1691.37	6246.82	27885.9	44842.8	11179.7	35858.7	11914.5	166.667	8681.58	2	1	2	2	1	1	0	0
46	1	2 polyp	30.9304	9.75	0	22.1786	15.8638	86	158	123	2	1	1	0		01.ade	10444	166.667	93139.6	166.667	7145.88	66.6667	2565.19	4689.67	66.6667	166.667	166.667	2634.65	4610.63	1197.57	1496.96	419.148	83.3333	2694.53	166.667	15688.1	4311.24	22214.9	4311.24	2155.62	2155.62	2	0	2	1	0	0	0	2
50	2	2 polyp	27.4714	0	0.296703	127.714	25.2294	93	239	96	2	1	1	0		04.ad+se	33240.4	3936.48	199293	1602.24	17462	66.6667	5188.99	7125.6	2289.5	3968.1	166.667	1988.12	5105.85	2530.33	1942.93	1129.61	83.3333	5286.59	166.667	16718.3	3253.29	22456.7	5693.25	166.667	1626.64	2	2	2	2	2	2	2	2
40	2	2 polyp	21.1073	0	0	30.3214	22.7179	74	177	137	1	1	1	1		01.ade	15029.7	166.667	94773.8	166.667	6324.51	66.6667	2075.23	3477.68	66.6667	166.667	166.667	83.3333	8334.86	2794.92	2146.1	83.3333	798.549	4941.02	166.667	9482.77	2695.1	23008.2	2695.1	166.667	166.667	1	0	2	1	0	0	0	2
55	1	2 polyp	21.4692	100	96	101.571	39.687	88	240	348	3	1	1	0		01.ade	35455.1	166.667	241625	2938.03	14196	66.6667	4619.2	18966.2	2903.11	3034.11	1246.11	83.3333	4983.25	1133.91	1283.11	1283.11	1551.67	8325.31	20947.5	40045	8056.75	33629.5	13427.9	166.667	2685.58	2	2	2	2	2	2	2	2
44	1	2 polyp	28.6689	10	34.2857	57.6429	28.945	43	239	107	3	1	1	0		01.ade	15121.1	166.667	108491	166.667	11059.1	66.6667	2183.87	4735.6	1681.58	1929.57	166.667	388.244	2863.3	1844.16	83.3333	83.3333	776.488	4804.52	166.667	16209.2	5241.29	20625.5	5241.29	2620.65	166.667	2	1	2	1	1	1	1	2
55	1	2 polyp	26.7299	30	77.1429	248.036	65.0677	160	170	166	3	1	2	0		01.ade	22826.4	166.667	401841	3527.63	14916.3	66.6667	7261.61	16185	3915.77	5865.19	166.667	1419.35	4203.46	2074.43	83.3333	83.3333	1856.07	8352.33	27513.6	45746.7	9826.27	39905.6	13756.8	3930.51	3930.51	2	2	2	2	2	2	2	2
60	1	2 polyp	23.2434	11.25	0	32.1964	28.444	86	192	40	2	2	1	0		01.ade	52595.8	166.667	368860	166.667	7877.94	66.6667	66.6667	12621.5	66.6667	166.667	166.667	83.3333	83.3333	83.3333	83.3333	83.3333	1568.47	6706.03	23661.8	37872	166.667	30301.7	10880.1	166.667	6184.9	2	1	2	2	2	1	0	0
56	1	2 polyp	24.4418	30	34.2857	137.25	31.007	142	256	266	3	1	2	0		03.hy	62684.8	166.667	1.4757e+06	5726.33	34772.7	66.6667	17508.3	59874.1	9260.32	166.667	4152.96	880.87	4438.23	2507.09	2066.66	2676.49	3591.24	20429.4	95134	180240	26222.8	90018.2	48786.7	9757.33	9757.33	2	2	2	2	2	2	2	2
48	1	2 polyp	27.7177	45	13.8462	14.7857	29.8538	109	216	101	2	2	1	0		01.ade	10425.1	166.667	115667	166.667	8974.46	66.6667	66.6667	6550.72	66.6667	166.667	166.667	3728.84	4630.97	1202.85	420.998	83.3333	83.3333	2706.41	10825.7	19005	5412.83	28808.3	7577.96	166.667	3247.7	2	0	2	1	1	0	0	2
66	2	2 polyp	30.7574	0	0	38.3571	60.8267	151	142	134	1	2	1	0		01.ade	32653.5	166.667	349156	166.667	12932.8	66.6667	7727.54	9509.34	1526.96	8925.48	166.667	1785.92	5289.07	1373.79	4190.05	480.825	2335.43	6800.24	13600.5	24178.6	4945.63	11883.2	7418.44	2472.81	2472.81	2	2	2	2	2	2	2	2
47	2	2 polyp	27.7662	22.5	42.8571	14.7857	36.2199	98	227	252	3	1	1	0		02.se	16925.9	166.667	96435.5	166.667	7710.29	66.6667	4134.3	7089.16	1381.63	2359.65	166.667	314.097	83.3333	83.3333	5221.86	1688.27	628.193	3886.95	9187.33	15940.4	2826.87	6792.34	4240.3	1413.43	1413.43	2	2	2	1	0	2	1	2
44	2	2 polyp	23.1473	0	42.8571	642.429	60.21	88	200	63	2	1	1	1		05.ad+hy	8534.5	166.667	18292.8	166.667	166.667	66.6667	1129.08	1883.03	66.6667	166.667	166.667	491.973	83.3333	83.3333	83.3333	83.3333	83.3333	553.47	166.667	6149.66	1106.94	3997.28	2213.88	166.667	166.667	0	0	0	0	0	0	0	2
49	2	2 polyp	24.5578	0	4.84615	27.2143	65.1517	97	248	52	2	1	1	1		06.others	13189.3	166.667	87852.1	166.667	6571	66.6667	1903.13	3220.27	923.159	166.667	166.667	83.3333	83.3333	83.3333	83.3333	83.3333	841.627	2367.07	166.667	9994.32	2840.49	4365.94	2840.49	166.667	946.83	0	0	0	1	0	1	0	0
47	1	2 polyp	25.4028	30	34.2857	57	24.29	100	261	236	3	1	1	1		02.se	21039.8	1389.16	200342	1493.87	10226.7	66.6667	5228.53	17557.2	4464.15	2191.16	1884.78	83.3333	193.908	83.3333	83.3333	969.539	3412.78	17102.7	37695.7	63912	8376.82	22764.8	15357.5	2792.27	3490.34	2	2	2	2	2	2	2	1
63	1	2 polyp	24.2424	40	96	92.3571	29.2384	114	205	259	2	2	1	0		01.ade	31206.7	166.667	256655	166.667	9762.86	1860.75	66.6667	9921.11	66.6667	166.667	166.667	83.3333	83.3333	83.3333	83.3333	83.3333	838.208	4057.13	25281.9	31690.2	166.667	17068.5	10399.3	166.667	2170.3	1	2	1	2	2	2	0	0
64	1	2 polyp	25.5937	40	2.07692	32.1429	67.6872	105	140	84	2	1	1	0		05.ad+hy	104167	166.667	631830	166.667	166.667	66.6667	66.6667	11537.2	66.6667	166.667	166.667	83.3333	83.3333	83.3333	83.3333	83.3333	1083.26	1901.23	33114	37659.8	7571.75	23793	10390.4	166.667	4719.91	2	1	2	2	1	0	0	0
50	1	2 polyp	30.1194	30	42.8571	98.8929	43.8305	107	175	416	2	1	1	0		01.ade	25414.2	166.667	153038	1252.4	12897.5	66.6667	4723.96	9170.42	2098.32	3668.49	166.667	83.3333	83.3333	83.3333	83.3333	284.821	1383.42	4028.18	12450.7	20181.6	4394.38	7771.54	5126.78	1464.79	1464.79	2	2	1	2	2	2	2	0
65	2	2 polyp	23.2335	0	0.296703	42.2143	37.3813	87	232	69	2	2	1	0		04.ad+se	25418.4	166.667	200085	166.667	8592.36	66.6667	3157.81	5373.04	1181.26	4295.32	166.667	346.536	83.3333	83.3333	83.3333	83.3333	693.072	4288.38	7797.06	13688.2	3118.83	6714.14	3118.83	1559.41	779.706	1	2	1	2	1	1	2	1
42	1	2 polyp	19.9594	15	42.8571	18.6429	8.92388	86	192	76	3	1	1	0		01.ade	7555.13	166.667	794346	3087.57	21434.3	66.6667	4100.22	4508.37	967.969	7107.27	166.667	441.24	83.3333	83.3333	386.085	386.085	882.479	3474.76	9927.89	17429	3971.16	10534.6	4963.95	1985.58	1985.58	2	2	2	0	2	1	2	2
57	1	2 polyp	25.4581	60	13.8462	137.946	83.4035	116	166	232	2	2	2	0		05.ad+hy	33531.4	166.667	99670.2	166.667	5298.1	66.6667	66.6667	13122.1	3592.65	166.667	166.667	83.3333	83.3333	83.3333	83.3333	83.3333	1099.03	5568.18	17348.3	27905.5	6930.5	19763.8	8272.44	5775.42	3767.61	2	1	2	2	0	2	0	0
67	1	2 polyp	21.4619	15	15	12.4286	40.9322	101	171	53	1	2	2	0		01.ade	31179.2	166.667	540694	166.667	18949.7	66.6667	66.6667	23950.8	66.6667	166.667	166.667	83.3333	83.3333	83.3333	83.3333	83.3333	83.3333	4394.58	43725.2	73621.8	19347.7	64875.8	19851.1	9290.23	9537.17	2	2	2	2	2	1	0	0
61	1	2 polyp	21.9076	60	120	43.3929	36.1357	338	120	94	1	1	2	0		01.ade	17382.8	166.667	239595	166.667	2567.11	66.6667	66.6667	13440.2	66.6667	166.667	166.667	83.3333	83.3333	83.3333	83.3333	83.3333	786.004	3068.44	20602.4	33815.8	8111.97	29953.8	10795	7255.42	3799.02	2	1	2	2	1	1	0	0
56	1	2 polyp	20.6852	15	34.2857	62.1429	52.375	89	228	104	2	1	1	1		01.ade	15453.2	166.667	150698	166.667	166.667	66.6667	66.6667	7210.85	66.6667	166.667	26167.2	83.3333	83.3333	83.3333	83.3333	83.3333	1091.47	83.3333	14558.6	25342.1	7679.7	27746.3	6704.5	8364.21	2771.82	1	1	2	1	0	0	2	0
57	1	2 polyp	25.8876	2	2.07692	32.1429	44.4018	113	167	280	1	2	2	0		05.ad+hy	22894	166.667	131783	166.667	14386.3	66.6667	7507.78	21240	4064.2	6170.76	2534.2	83.3333	83.3333	83.3333	83.3333	335.211	766.198	5602.82	17239.4	40991.6	11205.6	35867.6	14653.5	6895.78	6895.78	2	2	2	2	1	2	2	0
67	1	2 polyp	23.3355	40	0	9.85714	4.0038	109	135	162	1	2	1	0		01.ade	32533.2	166.667	87310.8	166.667	7775.66	66.6667	66.6667	23640.8	66.6667	166.667	166.667	83.3333	83.3333	83.3333	83.3333	83.3333	1732.98	5351.31	24773.4	29435.6	7436.8	26938.5	7959.88	9335.8	5169.37	2	1	2	2	0	1	0	0
58	1	2 polyp	29.0174	30	5.93407	14.7857	37.294	107	195	85	3	2	1	0		05.ad+hy	19169.1	166.667	246978	166.667	16007.7	66.6667	66.6667	5806.76	66.6667	166.667	166.667	83.3333	83.3333	83.3333	83.3333	83.3333	83.3333	2228.02	19339.1	21600	6270.53	20618.4	7256.04	166.667	2208.7	1	1	1	2	2	0	0	0
56	2	2 polyp	22.3757	0	0	22.2857	51.5211	81	165	245	2	1	1	0		01.ade	16301.2	166.667	136651	166.667	8618.76	66.6667	2399.21	7014.64	1609.22	3886.29	166.667	2879.42	6083.94	1764.81	5340.86	325.096	743.076	4597.79	10031.5	17183.6	3343.84	8870.47	5015.77	1671.92	2507.88	2	2	2	1	1	1	2	2
46	1	2 polyp	22.7204	20	120	249.129	53.8797	102	174	115	3	1	1	0		01.ade	9083.67	166.667	112563	2140.53	14320.9	66.6667	66.6667	6314.14	1515.76	166.667	2499.09	482.917	83.3333	83.3333	83.3333	83.3333	965.834	5976.1	13038.8	23421.5	5432.81	13702.8	7605.94	3259.69	2173.13	2	2	2	0	2	1	2	2
46	1	2 polyp	28.4005	0	4.74725	106.446	71.7187	97	193	204	1	1	1	0		05.ad+hy	13553.9	166.667	132695	166.667	7768.2	66.6667	2880.71	6838.54	1452.49	2839.35	1060.04	1168.83	224.774	83.3333	314.684	83.3333	719.278	4450.53	166.667	17442.5	3236.75	7777.19	4045.94	1618.38	1618.38	2	2	2	1	1	1	2	2
60	2	2 polyp	18.8271	0	0	19.7143	37.2138	98	242	56	2	1	1	0		01.ade	18500.8	166.667	719796	1895.33	7897.22	66.6667	66.6667	7181.02	1011.7	166.667	166.667	379.446	83.3333	83.3333	332.015	83.3333	758.892	4695.64	13660.1	33770.7	5976.27	23573.1	11098.8	4268.77	4268.77	2	2	2	2	2	1	0	2
66	1	2 polyp	24.977	50	77.1429	273.214	41.9387	131	270	190	1	2	2	1		01.ade	28298.2	166.667	350527	166.667	23466.2	66.6667	66.6667	11889.7	66.6667	166.667	166.667	83.3333	83.3333	83.3333	83.3333	83.3333	1643.97	6850.49	23727	33981.6	7920.25	23280.2	9992.37	5223.99	2419.14	2	2	2	2	2	0	0	0
48	1	2 polyp	21.6333	30	42.8571	232.393	36.3682	87	158	94	2	1	1	0		01.ade	7360.77	166.667	67658.8	166.667	6220.68	66.6667	2645.45	4295.93	592.182	166.667	1793.15	83.3333	83.3333	83.3333	83.3333	83.3333	83.3333	83.3333	7748.17	13897.5	4427.53	9531.48	5534.41	166.667	2213.76	0	1	0	0	0	1	2	0
52	2	2 polyp	23.4375	0	6.42857	24.6429	19.3367	92	165	2065	1	2	1	0		05.ad+hy	48784.1	166.667	155065	541.825	3882.25	66.6667	3208.69	4568.5	796.581	2378.28	166.667	110.464	317.583	83.3333	83.3333	96.6557	469.471	2112.62	4970.87	8091.47	1988.35	4128.58	2485.43	745.63	497.087	1	2	1	2	2	1	1	2
64	2	2 polyp	27.1111	0	0	136.714	61.041	95	222	158	2	2	1	1		01.ade	10460.3	166.667	83097	166.667	6409.42	66.6667	1355.4	3431.46	976.345	4823.44	166.667	340.338	83.3333	83.3333	83.3333	83.3333	680.676	2680.16	5360.33	7317.27	1531.52	2765.25	2297.28	166.667	166.667	0	1	0	1	0	1	2	1
40	1	2 polyp	29.7619	75	34.2857	105.214	16.0804	88	148	68	3	1	1	0		01.ade	16858.2	166.667	384004	3410.76	24474.3	66.6667	3496.33	12874.2	2732.27	3189.35	166.667	83.3333	83.3333	83.3333	83.3333	83.3333	2309.16	9168.7	24449.9	43466.4	7334.96	19084.5	9779.95	2444.99	3667.48	2	2	2	1	2	2	2	0
66	1	2 polyp	28.0557	10	0	29.5714	32.5051	92	197	76	2	1	1	0		01.ade	11049.7	166.667	110733	166.667	166.667	66.6667	66.6667	66.6667	66.6667	166.667	166.667	83.3333	83.3333	83.3333	83.3333	83.3333	83.3333	1213.04	9390.8	12574.3	3689.73	10222.2	3874.7	166.667	2663.62	0	0	0	1	0	0	0	0
62	1	2 polyp	23.3887	40	120	174.75	19.1853	93	217	97	1	1	1	0		01.ade	18720.5	166.667	164630	166.667	4990.96	2518.22	66.6667	10413.9	66.6667	166.667	166.667	83.3333	83.3333	83.3333	83.3333	83.3333	83.3333	1334.3	15350.6	24820.2	6015.74	17811.1	7790.73	4712.91	2147.48	1	1	1	2	1	2	0	0
40	1	2 polyp	20.061	0	2.07692	35.9464	28.2293	79	145	260	1	1	1	0		03.hy	19448.1	166.667	126123	166.667	13382	66.6667	2956.84	4228.09	1000.85	166.667	166.667	451.598	83.3333	83.3333	83.3333	83.3333	83.3333	1524.14	5080.48	8693.26	2032.19	2653.14	3048.29	166.667	166.667	0	1	0	2	1	1	0	1
60	1	2 polyp	24.6094	30	120	27.2143	29.2637	68	171	280	3	1	1	1		06.others	15676.6	166.667	98158	166.667	16884.6	1279.72	66.6667	10128.5	2481.42	166.667	166.667	83.3333	83.3333	83.3333	83.3333	83.3333	83.3333	1830.63	10695.1	13636.9	2676.5	8045.09	5282.76	166.667	1011.29	1	2	0	1	1	2	0	0
56	2	2 polyp	21.0938	0	0.692308	4.92857	25.869	93	172	94	1	1	1	0		01.ade	12679.6	2282.32	299254	166.667	12223.1	66.6667	3205.4	6908.96	2043.95	166.667	2069.31	450.829	83.3333	83.3333	83.3333	394.476	1916.03	6593.38	18258.6	30994.5	7100.56	20907.2	10143.7	3043.1	4057.46	2	2	2	1	2	2	2	1
50	1	2 polyp	26.1962	0	42.8571	33.4821	39.4186	92	193	126	3	1	1	0		05.ad+hy	22493.9	166.667	490066	2538.75	18089.7	66.6667	3576.09	17608.5	2934.58	4448.63	3184.82	1314.37	252.763	83.3333	83.3333	83.3333	2628.74	11374.3	31848.2	59652.1	12739.3	41503.7	18198.9	10009.4	10009.4	2	2	2	2	2	2	2	2
42	2	2 polyp	24.093	0	0.89011	33.2679	19.677	92	175	26	1	1	1	0		03.hy	47634.6	166.667	118821	166.667	166.667	66.6667	66.6667	66.6667	66.6667	166.667	187417	83.3333	83.3333	83.3333	83.3333	83.3333	83.3333	83.3333	5904.51	10130.7	166.667	5101.55	166.667	166.667	166.667	0	1	0	2	0	0	2	0
49	1	2 polyp	36.2505	26	13.8462	40.3929	26.8615	86	232	132	2	2	1	0		01.ade	27241.9	166.667	253174	166.667	13280.2	66.6667	3085.97	14846.5	2557.91	4620.63	1797.65	83.3333	83.3333	83.3333	291.286	291.286	2163.84	11609.8	24717.7	40863.3	7490.22	19932.3	10486.3	2996.09	2996.09	2	2	2	2	2	2	2	1
52	1	2 polyp	24.2215	0	11.0769	110.679	43.3521	96	169	64	2	1	1	1		01.ade	19219.8	166.667	209512	2433.61	17169.4	66.6667	5116.33	11269.6	1734.19	4060.28	2586.91	83.3333	83.3333	83.3333	83.3333	745.2	1703.32	8623.03	21078.5	37472.9	7664.92	20333.3	13413.6	3832.46	5748.69	2	2	2	2	2	2	2	0
42	1	2 polyp	21.5139	20	77.1429	14.25	23.5183	101	238	145	1	1	1	0		01.ade	7234.64	166.667	106961	166.667	6030.09	66.6667	985.547	3767.79	616.879	166.667	166.667	83.3333	83.3333	83.3333	83.3333	83.3333	83.3333	4015.19	10220.5	18656.4	4380.21	10666.6	4380.21	166.667	2920.14	0	0	1	0	0	1	0	0
64	1	2 polyp	24.9199	60	96	39.6429	14.8981	95	127	179	3	2	2	0		03.hy	18846.1	2333.43	171511	166.667	14937	66.6667	66.6667	24475.2	66.6667	166.667	166.667	83.3333	83.3333	83.3333	83.3333	83.3333	1790.97	11426	32058.8	50054.6	6274.85	24475.2	11290.4	4089.96	2923.24	2	2	2	2	2	1	0	0
64	1	2 polyp	21.7738	40	5.93407	4.92857	20.5721	91	225	160	1	1	1	0		01.ade	11026	166.667	160322	166.667	7354.29	66.6667	66.6667	8623.29	66.6667	166.667	27593	83.3333	83.3333	83.3333	83.3333	83.3333	702.926	929.977	15299.5	21901.1	3537.96	16616.7	6360.55	3880.09	2897.24	1	1	1	1	1	0	2	0
60	1	2 polyp	27.1178	12	0	100.286	32.3642	84	224	203	2	1	1	0		01.ade	21815.9	166.667	703976	166.667	15091	3127.7	66.6667	12869.6	66.6667	166.667	166.667	83.3333	83.3333	83.3333	83.3333	83.3333	517.904	4356.94	24355.5	37794.5	13751	24631.6	11847.8	4289.87	2079.41	2	2	2	2	2	2	0	0
48	1	2 polyp	24.2215	0	61.7143	69.5357	34.2919	82	173	56	1	1	1	1		05.ad+hy	12965.2	166.667	173284	166.667	16521.5	66.6667	2616.53	7177.96	1318.95	8051.33	166.667	474.654	83.3333	83.3333	415.323	415.323	2017.28	6941.82	12815.7	18748.9	3203.92	8128.46	4271.89	2135.95	2135.95	2	2	2	1	2	1	2	2
52	2	2 polyp	27.268	0	4.74725	55.9286	22.1959	90	185	66	2	1	1	0		01.ade	21909.4	2319.35	400169	2707.57	19371.1	66.6667	1791.77	14126.3	2901.68	3741.71	166.667	442.413	83.3333	83.3333	83.3333	1382.54	1880.26	9456.59	25881.2	38379.4	4977.15	13548.9	9954.3	1990.86	1990.86	2	2	2	2	2	2	2	1
55	2	2 polyp	20.1348	0	0.89011	12.4286	11.1054	79	200	67	2	1	1	0		01.ade	26422.6	166.667	204991	166.667	5190.84	66.6667	6815.96	6922.18	1400.47	3096.23	166.667	1380.82	83.3333	83.3333	83.3333	83.3333	83.3333	7169.66	15295.3	27297.8	5735.73	13011.6	7647.64	166.667	1911.91	2	2	1	2	1	2	2	2
48	1	2 polyp	26.5118	30	0	128.571	28.0031	101	151	139	2	1	1	0		01.ade	14099	166.667	99487	166.667	5557.52	66.6667	2052.18	5991.38	837.511	166.667	166.667	83.3333	83.3333	83.3333	83.3333	431.389	83.3333	2773.22	11092.9	15037	2218.57	6224.33	4437.15	1109.29	1109.29	1	0	1	1	0	1	0	0
59	2	2 polyp	22.3478	0	4.84615	24.6429	40.7767	79	163	90	2	1	1	1		01.ade	14710.6	166.667	134829	166.667	5694.41	66.6667	3652.81	6203.28	1980.9	6079.43	166.667	490.475	3617.25	83.3333	1532.73	429.165	980.949	3862.49	7724.97	12752.3	2207.14	3985.11	3310.7	1103.57	166.667	2	2	2	1	0	2	2	2
66	2	2 polyp	23.4375	0	0	9.85714	28.7589	91	233	110	1	2	1	0		04.ad+se	16153.6	166.667	112595	166.667	4548.42	66.6667	3762.48	4549.34	66.6667	4020.74	166.667	83.3333	232.252	83.3333	325.152	83.3333	83.3333	2926.37	6688.85	8825.56	1672.21	2183.17	2508.32	166.667	166.667	0	1	0	1	0	1	2	2
52	1	2 polyp	21.7193	22.5	66	25.9286	34.7851	81	175	58	3	1	1	0		02.se	8425.27	166.667	259736	2268.77	6773.26	66.6667	3182.88	6697.39	1822.72	166.667	166.667	83.3333	83.3333	83.3333	83.3333	428.3	978.971	3854.7	13216.1	22638.7	4405.37	10585.1	6608.06	2202.69	2202.69	2	2	2	0	2	2	0	0
55	1	2 polyp	26.4915	75	0	42	13.6879	87	194	99	1	1	1	0		06.others	5233.96	166.667	54434.7	166.667	5155.1	66.6667	1212.39	3243.98	66.6667	166.667	166.667	438.08	83.3333	83.3333	83.3333	83.3333	876.159	2464.2	5914.08	10404.4	1971.36	6516.44	2957.04	985.679	1971.36	0	0	1	0	0	0	0	1
66	1	2 polyp	24.5351	15	42.8571	75.6429	48.5557	123	95	25	3	2	2	0		01.ade	52366.8	166.667	377117	166.667	23994.8	66.6667	66.6667	27051.2	66.6667	166.667	166.667	83.3333	83.3333	83.3333	83.3333	83.3333	83.3333	9042.48	48624.5	65177	18330.5	50080.8	15832.8	166.667	8449.81	2	2	2	2	2	1	0	0
56	1	2 polyp	25.2092	0	96	24.6429	28.0679	94	170	47	2	2	1	0		02.se	20972.1	3925.08	317593	166.667	13801.1	66.6667	6089.05	14193.7	3309.27	3325.26	4466.07	83.3333	83.3333	83.3333	447.631	83.3333	2174.21	13237.1	28776.3	55889.9	9208.4	23724.4	17265.8	5755.25	4604.2	2	2	2	2	2	2	2	2
65	2	2 polyp	25.9695	0	0	74.4643	42.9558	107	273	88	2	1	1	0		01.ade	14095.9	166.667	86493.9	166.667	6872.64	66.6667	5406.94	6796.28	1132.58	3274.24	166.667	83.3333	83.3333	83.3333	83.3333	83.3333	83.3333	3155.8	8415.48	13012.8	2805.16	8142.75	4207.74	1402.58	1402.58	1	1	0	1	0	2	2	0
49	1	2 polyp	25.1063	0	0	59.4643	33.1429	178	215	237	3	1	2	1		01.ade	21194.8	166.667	149664	1845.48	14221.5	66.6667	5015.19	14447.6	3602.91	4457.95	3698	313.058	83.3333	83.3333	83.3333	978.307	1330.5	9509.15	17609.5	32088.5	7043.81	17335.6	8452.58	3521.91	3521.91	2	2	2	2	2	2	2	0
41	2	2 polyp	28.1337	0	0	64.2857	59.6275	92	203	233	1	1	1	1		01.ade	10839.1	166.667	70976.9	166.667	3371.8	66.6667	1110.23	2698.36	66.6667	2219.54	166.667	1187.9	1050.83	83.3333	1142.21	83.3333	731.014	2878.37	166.667	5391.23	1644.78	2147.35	1644.78	166.667	166.667	0	0	1	1	0	0	1	2
51	1	2 polyp	24.8591	102	42.8571	73.0714	48.5348	103	173	155	1	1	1	0		01.ade	8107.33	166.667	142923	166.667	8901.05	66.6667	2711.89	9544.64	1431.54	1057.25	1937.07	83.3333	83.3333	83.3333	83.3333	83.3333	83.3333	4252.09	15118.6	26982.4	5669.46	13806.2	7559.28	2834.73	3779.64	2	2	1	0	1	2	2	0
49	1	2 polyp	23.6713	60	34.2857	22.2857	19.0412	97	195	136	1	1	1	0		01.ade	8830.8	166.667	136175	166.667	7923.71	66.6667	3290.43	5301.25	1560.73	1777.62	166.667	1284.55	83.3333	83.3333	345.841	83.3333	1679.8	4891.18	15118.2	20058.8	3557.22	7657.9	4446.52	1778.61	2667.91	2	1	2	0	1	1	1	2
65	1	2 polyp	26.7299	30	42.8571	127.286	32.3935	96	180	131	3	2	2	0		01.ade	52941.4	5273.5	783625	166.667	60861.5	2485.13	66.6667	20455.2	7150.36	10586.5	166.667	83.3333	83.3333	83.3333	83.3333	83.3333	3009.07	15669.8	45616.9	56015	14848	31409.5	11941.2	5077.92	3199.27	2	2	2	2	2	2	2	0
58	2	2 polyp	26.7094	0	3.26374	64.2857	30.4986	97	142	149	2	2	2	0		03.hy	26949.1	166.667	729714	166.667	11973.8	66.6667	4934.79	6869.3	1126.88	6471.72	166.667	474.727	3501.11	1186.82	2551.66	83.3333	2017.59	8011.02	20294.6	26228.7	5340.68	12402.2	7476.95	2136.27	2136.27	2	2	2	2	2	2	2	2
57	1	2 polyp	27.102	40	34.2857	29.5714	13.1731	93	214	69	1	1	1	0		02.se	29243.4	166.667	268748	166.667	11079.2	66.6667	66.6667	16450.6	66.6667	166.667	166.667	83.3333	4923.46	1343.83	83.3333	83.3333	2449.01	12016.2	36379.2	48213.5	14435.9	23512.1	12548.3	166.667	2734.6	2	1	2	2	2	1	0	2
60	1	2 polyp	20.9366	12	0	7.39286	13.972	84	202	70	3	1	1	0		03.hy	166.667	166.667	166.667	166.667	166.667	66.6667	66.6667	66.6667	66.6667	166.667	166.667	83.3333	83.3333	1518.48	83.3333	83.3333	83.3333	1491.47	3318.02	3845.41	166.667	166.667	166.667	166.667	166.667	0	0	0	0	0	0	0	2
49	1	2 polyp	21.3068	35	61.7143	130.554	28.8971	94	245	72	1	1	1	0		01.ade	166.667	166.667	43136.6	166.667	166.667	66.6667	66.6667	66.6667	66.6667	166.667	166.667	83.3333	83.3333	83.3333	83.3333	83.3333	83.3333	2126.61	9482.25	12578.1	166.667	7595.05	3888.33	166.667	1193.74	0	0	0	0	0	0	0	0
51	1	2 polyp	26.3329	15	61.7143	338.304	49.3348	110	216	154	2	1	1	0		01.ade	7614.84	166.667	123622	166.667	3136.28	66.6667	66.6667	9163.62	66.6667	166.667	166.667	83.3333	83.3333	83.3333	83.3333	83.3333	83.3333	1045.43	12959.8	17017.2	166.667	12801.6	4420.48	3242.76	1376.16	0	0	0	0	0	0	0	0
50	2	2 polyp	27.4762	0	0	74.5714	28.1359	93	197	136	2	1	1	0		01.ade	166.667	166.667	74427.4	166.667	4289.75	66.6667	66.6667	66.6667	66.6667	166.667	166.667	83.3333	83.3333	83.3333	83.3333	83.3333	83.3333	83.3333	4755.38	7981.11	166.667	4562.77	166.667	166.667	166.667	0	0	0	0	0	0	0	0
40	2	2 polyp	28.3447	1.5	4.74725	43.5	14.673	51	242	177	1	1	1	0		06.others	12503.8	166.667	103638	166.667	3185.94	66.6667	66.6667	2392.35	66.6667	166.667	166.667	83.3333	83.3333	83.3333	83.3333	83.3333	443.777	83.3333	7889.68	11539.6	166.667	1467.21	166.667	166.667	166.667	0	0	0	1	0	0	0	0
67	1	2 polyp	23.5294	10	0	19.7143	8.53725	88	192	119	1	1	1	0		01.ade	11607.3	166.667	105903	166.667	8560.4	66.6667	66.6667	7141.23	66.6667	166.667	166.667	83.3333	83.3333	83.3333	83.3333	83.3333	622.685	1130.51	12972.1	19697.7	166.667	15884.5	5115.99	166.667	2211.14	0	0	0	1	1	0	0	0
48	1	2 polyp	21.6721	30	77.1429	164.893	27.9691	112	193	83	1	1	1	0		05.ad+hy	166.667	166.667	58236.9	166.667	166.667	66.6667	66.6667	66.6667	66.6667	166.667	166.667	83.3333	83.3333	83.3333	83.3333	83.3333	83.3333	83.3333	4255.87	12719.3	166.667	7078.47	166.667	166.667	166.667	0	0	0	0	0	0	0	0
73	1	2 polyp	25.2595	0	0	64.2857	15.6559	134	133	64	1	2	2	0		01.ade	37210.2	166.667	874921	166.667	11929.8	66.6667	66.6667	8433.99	66.6667	166.667	166.667	83.3333	83.3333	83.3333	83.3333	83.3333	1406.46	5170.61	20948.4	31083.6	166.667	21252.7	6948.46	166.667	1983.91	1	1	1	2	2	0	0	0
59	1	2 polyp	26.079	20	4.74725	12.3214	36.0895	94	172	137	2	2	1	0		01.ade	26745.8	166.667	198253	166.667	11375.6	66.6667	66.6667	15565	66.6667	9800.59	166.667	83.3333	83.3333	83.3333	83.3333	83.3333	1083.28	4275.14	29327.5	38409	10914	24066.5	11888.3	166.667	1804.7	2	2	2	2	2	1	2	0
75	1	2 polyp	28.0277	0	0	194.571	46.0224	92	104	61	1	2	2	0		01.ade	86877.3	166.667	161461	166.667	4936.81	1954.52	66.6667	25716.2	66.6667	166.667	166.667	83.3333	83.3333	83.3333	83.3333	83.3333	83.3333	5173.99	28782	45604	10497.3	54397.1	15153	7905.92	166.667	2	2	2	2	1	2	0	0
72	2	2 polyp	22.0604	0	0	14.7857	21.7334	122	169	90	2	2	1	0		01.ade	6645.8	166.667	123604	166.667	9918.57	66.6667	2042.06	5215.55	1162.33	166.667	166.667	405.17	83.3333	83.3333	83.3333	83.3333	810.34	5013.98	166.667	17827.5	2734.9	6938.54	3646.53	911.633	166.667	1	1	1	0	1	1	0	1
64	1	2 polyp	22.0581	15	0.692308	34.7143	32.5423	92	221	97	3	1	1	0		03.hy	20909.9	166.667	751617	166.667	22305.1	66.6667	66.6667	12591.6	66.6667	166.667	14112.8	83.3333	83.3333	83.3333	83.3333	83.3333	83.3333	10643.1	42099.2	39789.1	166.667	33437.6	17485.8	166.667	166.667	2	2	1	2	2	1	2	0
58	1	2 polyp	22.4088	78	0	37.0714	20.8898	123	185	120	1	2	2	0		01.ade	48077.7	166.667	582332	166.667	14855.5	2268.49	66.6667	20981.3	66.6667	166.667	166.667	83.3333	83.3333	83.3333	83.3333	83.3333	1545.8	9339.38	39574	53140.1	8042.84	31220.9	12579.8	4223.16	3869.89	2	2	2	2	2	2	0	0
65	2	2 polyp	26.8352	0	0	14.7857	21.1679	113	192	232	3	1	1	0		06.others	36825.9	166.667	715450	166.667	11549	66.6667	66.6667	24057.2	66.6667	166.667	15322.4	83.3333	1446.43	83.3333	83.3333	4637.19	3310.67	15341.1	39285.9	54715.1	8309.47	34249.7	14867.1	2763.58	5279.84	2	2	2	2	2	1	2	2
64	2	3 cancer	23.2031	0	0	4.92857	17.3402	85	158	121	2	2	1	0	I		15269.2	2813.83	206905	166.667	13727.8	66.6667	4520.75	8142.64	1163.81	7064.46	166.667	459.776	83.3333	83.3333	83.3333	83.3333	919.552	4655.23	166.667	16092.2	3103.49	5804.67	5172.48	1034.5	1034.5	2	2	1	1	2	2	2	1
58	2	3 cancer	23.2031	0	0	25.9821	31.1996	88	166	76	2	1	1	0	I		54524.7	166.667	300424	166.667	7150.45	66.6667	11691.7	8655.34	1468.93	5555.93	166.667	83.3333	83.3333	83.3333	83.3333	83.3333	885.231	6473.25	11950.6	19475.1	2987.65	8575.67	3983.54	995.884	1991.77	2	2	1	2	1	2	2	0
76	2	3 cancer	22.6742	0	0	29.6786	14.5771	76	219	96	2	1	1	0	ⅢB		75541	166.667	444332	166.667	10508.9	685.788	9779.93	14535.7	1781.56	4830.33	166.667	83.3333	83.3333	83.3333	83.3333	83.3333	979.483	4954.07	16977.7	25237	5434.12	16362	6805.7	2005.18	1592.22	2	2	1	2	2	2	2	0
69	1	3 cancer	30.5467	1.5	0	27.2143	35.023	90	113	99	3	2	1	1	ⅢB		9624.1	166.667	140208	166.667	10815.4	66.6667	3866.36	9667.06	2230.99	3614.41	166.667	464.428	290.267	83.3333	406.374	83.3333	83.3333	5747.29	166.667	25659.6	4179.85	17358	8359.7	3134.89	3134.89	2	2	2	0	1	2	2	2
64	1	3 cancer	25.6834	30	2.07692	32.25	10.8081	84	97	78	2	1	1	0	I		22972.3	166.667	275187	166.667	9934.34	66.6667	8186	12849.7	2920.67	166.667	166.667	602.355	83.3333	83.3333	83.3333	83.3333	83.3333	4743.54	166.667	48188.4	14908.3	45553.1	14908.3	8131.79	8131.79	2	2	2	2	2	2	0	2
52	1	3 cancer	26.3837	22.5	1.58242	71.6786	39.5212	79	133	327	3	2	1	0	ⅢB		15835.7	166.667	124229	166.667	12765.4	66.6667	3945.26	8688.24	2191.37	2655.34	166.667	83.3333	83.3333	83.3333	83.3333	83.3333	694.434	5078.05	166.667	19965	4687.43	9852.29	5468.67	2343.72	1562.48	1	2	1	1	1	2	2	0
68	2	3 cancer	18.3673	0	0	14.7857	18.9901	126	123	525	2	1	2	1	ⅡA		2441.42	166.667	26311.8	166.667	166.667	66.6667	868.311	2193.96	66.6667	166.667	166.667	83.3333	83.3333	83.3333	219.27	83.3333	83.3333	845.757	3383.03	5951.63	1127.68	3163.76	1127.68	166.667	166.667	0	0	0	0	0	0	0	1
75	2	3 cancer	27.8953	0	0	0	16.2418	89	154	60	3	2	1	1	ⅢB		34525.8	166.667	279796	166.667	14511.5	66.6667	7383.5	10092.3	1820.96	7437.85	166.667	83.3333	83.3333	83.3333	83.3333	83.3333	1226.66	2986.01	10315.2	15732.7	3170.83	8914.55	4076.78	1132.44	166.667	2	2	1	2	2	2	2	0
72	1	3 cancer	20.5693	45	23.5714	24.6429	16.7448	94	213	149	2	1	1	0	ⅢB		5681.27	166.667	147279	166.667	7319.58	847.138	5486.97	9038.73	2152.82	1748.68	166.667	83.3333	83.3333	83.3333	83.3333	83.3333	500.511	1970.96	11444.9	17639.1	4694.23	12994.6	5922.19	2790.12	2429.5	2	2	1	0	1	2	1	0
77	2	3 cancer	22.1925	0	0	0	7.75012	132	150	53	3	1	1	0	ⅢB		58838.3	166.667	151406	166.667	6025.14	925.406	66.6667	5940.11	66.6667	166.667	166.667	83.3333	83.3333	83.3333	83.3333	83.3333	1705.75	982.931	7573.32	13063.2	3026.33	8778.85	4264.37	166.667	166.667	1	1	0	2	1	1	0	0
84	1	3 cancer	18.5265	40	23.5714	4.92857	18.8032	88	155	86	2	1	1	0	ⅡA		34372.1	166.667	328269	166.667	13331.7	752.174	9801.06	19807.3	3863.44	4091.37	166.667	83.3333	83.3333	83.3333	83.3333	83.3333	1771.03	5408.82	20577.7	40145.6	10473.5	36252.5	10553.2	5892.03	4007.04	2	2	2	2	2	2	2	0
62	1	3 cancer	23.2347	45	23.5714	18.4821	26.7264	85	146	88	2	1	1	0	ⅡA		16783.4	166.667	308168	2616.69	17830	66.6667	3030.5	15859.7	3194.8	166.667	2385.45	83.3333	83.3333	83.3333	83.3333	473.304	1081.84	5476.8	20690.1	33537	6085.34	14131.5	9736.54	2434.13	2434.13	2	2	2	1	2	2	2	0
72	2	3 cancer	22.5763	0	0	0	27.5308	86	126	81	3	2	1	0	ⅢB		21433	166.667	153094	166.667	7295.26	66.6667	3094.2	5020.03	66.6667	166.667	166.667	83.3333	83.3333	83.3333	489.146	489.146	1118.05	3144.51	7546.82	12019	2515.61	4542.07	2515.61	166.667	166.667	1	1	1	2	1	1	0	2
72	1	3 cancer	23.9361	98	42.8571	97.2857	18.1578	112	200	166	3	1	1	0	ⅢC		48821.3	1159.55	81654.6	166.667	7592.2	593.141	10618.1	16248.7	3884.65	4035.03	166.667	83.3333	83.3333	83.3333	83.3333	83.3333	696.732	4157	15986.4	25159.2	11695.7	32372.1	7167.81	7435.15	4649.89	2	2	2	2	2	2	2	0
62	1	3 cancer	24.1123	40	0.89011	4.92857	24.0291	100	271	159	2	2	1	0	I		10641.4	166.667	206633	166.667	14951.1	66.6667	4283.1	9044.3	1906.18	2154.07	1412.23	83.3333	83.3333	83.3333	257.84	83.3333	589.349	4309.62	166.667	24900	5967.16	15654.6	7956.21	4641.13	2652.07	2	2	2	1	2	2	2	1
70	1	3 cancer	23.6451	30	7.61538	4.92857	24.4654	128	144	144	2	2	2	0	ⅡA		25700.1	166.667	320338	166.667	10295	66.6667	7419.26	13898.9	4014.31	3761.89	166.667	83.3333	83.3333	83.3333	83.3333	83.3333	950.273	3741.7	17104.9	33734.7	9621.52	19896.3	10690.6	4276.23	5345.29	2	2	2	2	2	2	2	0
75	2	3 cancer	17.0392	0	0.296703	0	8.14363	92	137	81	3	1	1	0	ⅡA		31233.3	3823.46	175207	166.667	11675	66.6667	66.6667	6522.99	1155.8	166.667	166.667	83.3333	83.3333	83.3333	83.3333	83.3333	83.3333	1854.6	6995.94	12668.7	2258.47	7413.09	4370.8	166.667	3262.82	1	2	0	2	2	1	0	0
68	1	3 cancer	26.483	23.5	23.5714	22.2857	39.3019	207	106	65	2	2	2	0	ⅢC		18100.9	4090.02	306693	166.667	12151.8	66.6667	6135.03	7117.16	1225.32	3682.52	166.667	751.151	469.47	83.3333	2347.35	83.3333	1502.3	4225.23	15210.8	21220	5070.27	12863.5	6760.36	1690.09	3380.18	2	2	2	2	2	2	2	2
69	2	3 cancer	24.9025	0	0	0	13.0536	93	164	90	2	2	1	0	I		51667	166.667	350842	166.667	15635.9	66.6667	8127.64	9389.29	2352.45	8017.78	166.667	1569.51	1388.41	83.3333	1509.14	83.3333	83.3333	7062.79	13039	22335.3	4346.33	11529.9	6519.5	2173.17	2173.17	2	2	2	2	2	2	2	2
77	2	3 cancer	23.0795	0	0	0	15.6094	91	150	98	2	2	2	0	ⅢB		31504.8	3560.22	393846	166.667	6747.12	1286.14	7500.6	10425.7	1730.03	9959.07	166.667	83.3333	83.3333	83.3333	999.321	83.3333	1677.68	5162.78	9328.51	16157.6	3369.01	10266.4	4655.15	166.667	166.667	2	2	1	2	2	2	2	2
79	1	3 cancer	22.4178	5.5	18	32.1429	21.1345	146	160	62	2	2	1	0	ⅢB		14533.5	3025.97	43977.1	166.667	166.667	1414.77	66.6667	4735.38	1543.38	5249.85	166.667	83.3333	83.3333	83.3333	1447.51	83.3333	83.3333	2146.71	7092.55	12202.1	4548.31	14136	5717.54	166.667	1351.63	1	2	1	1	1	2	2	2
56	1	3 cancer	25.0112	80	77.1429	4.92857	31.8012	95	165	124	2	1	1	1	ⅢA		14340.2	166.667	432590	2235.89	18009.1	66.6667	5975.93	15113.7	2657.66	5070.28	2876.17	83.3333	83.3333	83.3333	83.3333	395.233	903.391	5589.73	21342.6	40200.9	9146.83	28061.6	13212.1	5081.57	5081.57	2	2	2	1	2	2	2	0
70	1	3 cancer	23.6538	20	120	29.7857	31.5526	140	183	76	3	2	2	1	ⅡB		27942.6	2974.61	273610	166.667	16525.9	1358.83	7350.06	16182.5	4743.57	8387.71	166.667	83.3333	83.3333	83.3333	83.3333	83.3333	2648.49	7332.76	25800.6	37980.6	10475.4	35403.8	13613	5410.63	3948.03	2	2	2	2	2	2	2	0
46	2	3 cancer	18.5673	0	0.296703	9.85714	16.3323	78	119	151	1	1	1	0	ⅢB		20180.4	166.667	150062	166.667	166.667	66.6667	1370.42	2620.91	66.6667	2824.39	166.667	539.005	83.3333	83.3333	83.3333	83.3333	83.3333	1819.14	3638.29	5524.81	1212.76	741.133	1212.76	166.667	166.667	0	1	0	2	0	0	2	2
61	1	3 cancer	21.2998	20	34.2857	14.7857	20.5374	142	113	74	2	2	1	0	ⅢC		26835.9	2985.09	291233	2820.91	15701.5	66.6667	4119.42	15180.8	2977.62	5296.87	3074.64	663.352	83.3333	83.3333	83.3333	83.3333	1326.7	11194.1	31343.4	53068.2	8955.26	35240.6	14925.4	7462.71	5970.17	2	2	2	2	2	2	2	2
73	1	3 cancer	22.3478	75	1.58242	32.1429	13.0598	105	177	119	2	2	2	0	ⅡA		10244.7	1669.66	149206	166.667	9832.2	1407.67	6715.77	9716.85	66.6667	13324	166.667	83.3333	83.3333	83.3333	83.3333	83.3333	776.175	2987.39	10778.5	16966.4	4203.47	10889.9	5542.71	166.667	2009.84	2	2	1	1	2	2	2	0
63	1	3 cancer	24.4827	20.25	15	37.2857	40.6033	85	114	93	2	1	1	0	ⅡA		25005.5	5223.43	688884	166.667	17532	66.6667	7955.69	14787.8	3488.99	4070.11	166.667	595.263	83.3333	83.3333	520.855	1860.2	2529.87	10045.1	30804.9	46281.7	6696.71	22248	12054.1	5357.37	4018.02	2	2	2	2	2	2	2	2
72	2	3 cancer	24.2085	0	0	9.85714	12.1376	235	149	107	1	2	1	0	ⅡC		91250.8	166.667	639042	2830.18	21484.6	66.6667	9153.15	16914.9	2925.64	10802.8	2178.79	499.149	1435.05	83.3333	436.756	83.3333	4367.56	15161.7	28077.2	46670.5	8984.69	23148.1	11230.9	4492.35	5615.43	2	2	2	2	2	2	2	2
70	1	3 cancer	22.2501	30	4.74725	0	20.8502	122	124	120	2	2	2	0	ⅣB		18152.8	2873.47	155204	166.667	166.667	1929.58	5211.09	6304.93	1167.58	3195.48	166.667	83.3333	83.3333	83.3333	83.3333	83.3333	1233.95	83.3333	10626.2	18307.6	6022.25	22479	6796.54	166.667	3645.31	2	2	1	2	2	2	2	0
75	2	3 cancer	23.0028	0	0	14.7857	31.3547	75	126	75	2	1	2	0	ⅢB		32913.8	3664.63	82344.3	166.667	166.667	2116.7	7497.31	9016.16	66.6667	29843.8	166.667	83.3333	83.3333	83.3333	83.3333	83.3333	1137.52	2934.29	5761.94	10043.8	166.667	6317.77	3732.5	166.667	166.667	1	2	0	2	1	2	2	0
58	1	3 cancer	27.1144	5	23.5714	102.696	27.6148	100	177	83	3	2	2	0	ⅢB		12851.8	166.667	153699	166.667	11770.7	66.6667	2890.29	7789.56	910.109	4279.05	166.667	83.3333	83.3333	83.3333	83.3333	83.3333	980.589	6067.4	11031.6	18263.5	4412.65	11705.8	6618.98	2206.33	2206.33	2	2	1	1	1	1	2	0
65	2	3 cancer	25.5892	0	0.692308	0	11.782	139	148	51	2	2	1	0	ⅢB		24943.7	166.667	136233	166.667	6204.2	66.6667	3920.45	5292.11	66.6667	166.667	166.667	83.3333	83.3333	83.3333	83.3333	83.3333	83.3333	4440.64	7612.52	14661.1	3806.26	7119.11	3806.26	2537.51	166.667	0	1	0	2	1	1	0	0
74	2	3 cancer	23.603	5	15	116.571	61.6606	90	112	111	3	2	1	0	ⅡA		44240.6	3300.4	65121.4	166.667	13661.8	1312.82	9429.71	11391.9	2413.89	5251.27	166.667	83.3333	83.3333	83.3333	1902.88	83.3333	1657.26	5005.65	10172.2	15578.8	4714.85	10347.3	5067.76	166.667	166.667	2	2	1	2	2	2	2	2
65	1	3 cancer	17.1596	45	0	14.7857	36.0906	96	150	88	3	1	1	0	ⅡA		5795.23	166.667	121776	166.667	5017.11	66.6667	1927.87	4611.93	66.6667	166.667	2485.33	83.3333	83.3333	83.3333	451.644	1613.01	1032.33	4064.79	9290.95	19227.1	3484.11	15807.5	6968.22	4645.48	3484.11	2	1	2	0	0	0	2	2
71	1	3 cancer	20.8171	20	4.84615	4.92857	19.5099	86	167	71	3	1	1	0	ⅢC		18811.3	1966.78	115940	166.667	6983.86	1067.94	4861.34	4694.47	66.6667	2914.58	166.667	83.3333	83.3333	83.3333	676.36	83.3333	83.3333	2876.75	9273.25	15981.2	6229.63	16096.9	5284.06	166.667	2086.93	2	2	1	2	2	2	2	2
69	2	3 cancer	16.4455	0	0	22.2857	90.0002	87	154	107	3	2	1	0	ⅢB		29341.5	3042.9	501799	166.667	6700.97	66.6667	8766.19	13480.1	2696.87	5579.26	166.667	488.231	83.3333	83.3333	83.3333	83.3333	976.462	7140.38	21970.4	40157	8788.16	23740.2	9886.68	4394.08	3295.56	2	2	2	2	2	2	2	2
57	1	3 cancer	20.2176	12	34.2857	17.3571	35.271	67	174	82	2	1	1	0	ⅢB		4935.06	3078.65	114401	166.667	3021	66.6667	1568.15	4302.17	66.6667	166.667	166.667	512.468	83.3333	83.3333	83.3333	83.3333	83.3333	576.526	6918.32	13324.2	2306.11	8776.01	4612.21	2306.11	2306.11	1	0	1	0	2	0	0	2
63	2	3 cancer	19.4651	0	0.89011	20.9464	16.0849	127	136	37	2	1	1	0	ⅢB		24218.6	4290.51	241283	166.667	9241.09	66.6667	4793.42	8189.86	1516.61	5373.17	166.667	698.495	83.3333	83.3333	83.3333	83.3333	1396.99	3929.04	12572.9	18160.9	4714.84	7246.89	4714.84	166.667	166.667	2	2	1	2	2	2	2	2
61	2	3 cancer	21.3675	0	0.296703	68.1429	40.4188	102	133	98	2	1	1	0	I		21087.8	4502.96	221082	2806.42	13604	66.6667	5248.17	7279.44	1799.6	2566.83	166.667	83.3333	83.3333	83.3333	83.3333	616.603	83.3333	5549.43	11098.9	23078.6	4756.65	13653.3	6342.2	3171.1	166.667	2	2	1	2	2	2	2	0
52	2	3 cancer	21.9261	0	0	40.3929	48.7389	96	252	116	2	1	1	0	ⅢC		19006.6	166.667	110185	166.667	8287.84	66.6667	3243.73	6184.44	1469.93	6311.89	166.667	337.625	83.3333	83.3333	83.3333	295.422	675.249	3418.45	7596.56	13336.2	3798.28	7301.13	4557.93	2278.97	1519.31	2	2	1	2	1	1	2	1
71	2	3 cancer	26.992	0	15	37.2857	23.1416	78	117	109	2	1	1	1	I		51887	166.667	142634	166.667	5649.25	66.6667	5036.05	5689.84	66.6667	13515	166.667	579.856	83.3333	83.3333	83.3333	83.3333	1159.71	4566.37	9132.73	13771.6	2609.35	4711.33	5218.7	166.667	166.667	1	2	1	2	0	1	2	2
55	2	3 cancer	22.7435	0	0	0	16.8289	99	153	113	2	2	1	0	ⅢB		21381.3	166.667	183859	2653.33	12279.1	66.6667	3783.67	6450.21	1243.37	4317.77	166.667	528.814	83.3333	83.3333	83.3333	83.3333	83.3333	4164.41	11898.3	16128.8	3569.5	9055.94	4759.33	166.667	2379.66	2	2	1	2	2	2	2	2
63	1	3 cancer	26.9646	30	0	343.607	64.1716	102	182	157	2	1	1	0	ⅡA		14816.9	166.667	102011	166.667	7255.23	66.6667	4542.41	6841.65	1230.24	2531.57	166.667	400.565	83.3333	83.3333	83.3333	83.3333	83.3333	2253.18	9012.71	17624.9	4506.36	10464.8	5407.63	2703.81	166.667	1	1	1	1	0	2	2	1
70	1	3 cancer	23.6245	1.5	23.5714	9.85714	18.4321	67	109	122	2	2	2	0	ⅢB		22936.5	166.667	97968.2	166.667	9353.85	66.6667	66.6667	11149.1	66.6667	1561.69	166.667	83.3333	83.3333	83.3333	83.3333	83.3333	2884.37	6961.06	16018.9	26434.7	10768.9	30554.8	11610.8	7455.37	3688.31	2	1	2	2	1	0	0	0
70	2	3 cancer	24.1931	0	18	0	30.112	95	178	105	2	2	1	1	ⅡB		60346	166.667	461554	3042.74	17228.9	66.6667	4469.34	9219.11	2319.47	9586.02	166.667	443.387	277.117	83.3333	387.963	387.963	1884.39	6484.53	14964.3	23499.5	4988.1	13578.7	6983.34	1995.24	1995.24	2	2	2	2	2	2	2	2
53	1	3 cancer	31.7129	31.5	120	36	30.2875	96	226	172	3	1	1	0	ⅡA		15887.6	2051.73	276164	2936.49	20753.8	66.6667	6879.78	12517.2	2963.19	3606.84	166.667	1101.71	83.3333	83.3333	83.3333	296.615	1440.7	5720.44	22119	33983.7	4576.35	13432.4	9152.71	2288.18	3050.9	2	2	2	1	2	2	2	2
72	2	3 cancer	22.0711	0	0	42.2143	69.4905	75	189	92	1	1	1	0	ⅢB		12507.5	166.667	198875	166.667	12575.9	66.6667	3683.85	7593.53	2301.18	166.667	166.667	83.3333	83.3333	83.3333	83.3333	83.3333	1845.72	4397.17	166.667	20085.8	3908.59	13300.1	5862.89	166.667	166.667	1	2	1	1	2	2	0	0
73	2	3 cancer	20.6131	0	6.42857	378.45	56.0323	104	146	58	2	1	1	0	ⅡA		27407.2	166.667	165170	3192.46	10839.2	66.6667	5476.4	3963.59	66.6667	166.667	166.667	560.819	83.3333	83.3333	83.3333	83.3333	83.3333	3154.61	166.667	10795.8	2523.69	9604.03	5047.37	166.667	166.667	1	2	0	2	2	1	0	2
77	2	3 cancer	25.1096	0	0	12.3214	28.9529	94	157	77	2	2	1	0	ⅡA		59197.5	166.667	434163	166.667	21236.6	1586.88	9670.76	17306.2	3001.27	5013.62	166.667	83.3333	83.3333	83.3333	1734.07	83.3333	1292.5	10356.1	23384.6	37425	7301.94	20859.4	10694.2	166.667	2663.2	2	2	2	2	2	2	2	2
57	1	3 cancer	22.1453	15	42.8571	44.5714	27.6993	110	275	211	1	2	1	0	ⅡA		11023.9	166.667	118145	1836.12	9602.14	66.6667	5429.78	10045.9	1954.01	2456.9	1278.86	83.3333	83.3333	83.3333	83.3333	83.3333	635.062	3215	10716.7	23259.1	6430	22584.4	7858.89	4286.67	4286.67	2	2	2	1	2	2	2	0
43	1	3 cancer	24.9135	20	96	104.786	18.3724	86	161	102	2	1	1	0	ⅡA		11711.3	166.667	156741	2437.95	5980.95	66.6667	7963.21	5310.07	66.6667	3461.99	166.667	83.3333	83.3333	83.3333	83.3333	83.3333	83.3333	1708.84	9113.83	10886	2278.46	7531.57	3417.69	166.667	166.667	0	2	0	1	2	1	2	0
79	1	3 cancer	22.7583	50	42.4286	125.893	32.2522	103	132	92	1	1	1	0	ⅢC		30898.4	5488.32	462415	166.667	20591.8	1090.22	3616.34	17895.5	3642.93	1834.76	166.667	83.3333	83.3333	83.3333	1247.1	83.3333	2185.76	11535.1	42606.3	66046	14279.2	50057	19025.7	7830.96	5924.41	2	2	2	2	2	2	1	2
60	2	3 cancer	27.1138	0	2.07692	50.7857	21.5338	111	226	203	3	2	2	0	I		29974.9	3251.62	254099	166.667	13292.1	66.6667	7206.29	16090.5	4331.83	5696.84	1618.49	83.3333	83.3333	83.3333	83.3333	284.801	2115.67	9154.33	16844	33362.5	8788.16	21685.6	10252.9	4394.08	3661.73	2	2	2	2	2	2	2	0
76	2	3 cancer	22.5215	0	6.42857	86.5714	35.127	74	148	176	1	1	2	0	ⅢC		59852.7	166.667	144760	166.667	11194.3	853.62	13320.4	17856.5	3196.11	5399.64	166.667	83.3333	83.3333	83.3333	83.3333	83.3333	1552.4	7996.24	19133	32185.5	9628.04	26144.6	10819.1	166.667	4333.61	2	2	2	2	1	2	2	0
54	1	3 cancer	22.3081	10	0	0	29.7488	101	193	221	2	1	1	0	ⅡA		3990.57	166.667	38881.3	166.667	7027.41	66.6667	66.6667	3163.27	66.6667	166.667	166.667	83.3333	83.3333	83.3333	83.3333	83.3333	83.3333	418.298	2509.79	5484.36	3346.39	10550.4	2509.79	3346.39	1673.19	0	0	0	0	0	0	0	0
45	2	3 cancer	24.1965	0	0	18.5893	22.1676	80	173	94	1	2	2	0	I		14444.9	166.667	230926	166.667	14291	66.6667	3990.48	6366.2	2742.77	3142.79	166.667	83.3333	83.3333	83.3333	83.3333	83.3333	977.16	3847.57	8794.44	11603.8	3297.91	8366.93	3297.91	166.667	1099.3	1	2	0	1	2	2	2	0
73	1	3 cancer	22.8571	27	0	375	51.1204	91	147	112	2	1	1	0	I		38351	166.667	346005	166.667	11106.1	1496.97	5180	6261.15	1592.02	1271.24	166.667	83.3333	83.3333	83.3333	83.3333	83.3333	83.3333	2668.41	19242	31396	166.667	30474.1	166.667	166.667	166.667	1	2	0	2	2	2	0	0
66	1	3 cancer	19.0039	15	0	160.714	67.1164	99	169	75	2	1	1	0	ⅢC		11697	166.667	233551	166.667	7659.38	66.6667	3085.64	11665.4	2368.94	166.667	4059.47	486.31	303.944	83.3333	83.3333	83.3333	972.619	4923.89	20789.7	41093.2	9847.77	31306.2	15318.8	6565.18	5470.98	2	2	2	1	1	2	2	2
77	2	3 cancer	29.9967	0	2.07692	285.214	59.6055	92	216	124	1	1	1	0	Ⅳ		42872.6	166.667	430143	166.667	7064.22	66.6667	10371.9	7602.02	66.6667	6520.35	166.667	83.3333	83.3333	83.3333	83.3333	83.3333	1651.82	4767.44	20952.1	30212	25768	61544	12919.4	27951.6	6142.27	2	2	2	2	2	1	2	0
71	1	3 cancer	21.0316	7.5	42.8571	32.1429	35.0729	85	134	72	2	1	1	0	ⅡB		22146.5	166.667	337485	166.667	166.667	1280.06	21403.2	58373.7	11272.8	12429	166.667	83.3333	83.3333	83.3333	3176.76	83.3333	3721.82	17874.1	77486.5	124051	25642.6	102226	37369.6	21334.4	13524.6	2	2	2	2	1	2	2	2
51	1	3 cancer	23.8088	60	120	81.6429	20.4482	87	159	133	3	1	1	0	ⅢB		17075.4	166.667	228668	166.667	14039.7	66.6667	5470.44	8496.69	2292.53	3150.39	2013.21	83.3333	83.3333	83.3333	409.902	83.3333	1990.95	6851.23	21080.7	37476.8	7378.24	23832.9	9486.31	3162.1	5270.17	2	2	2	1	2	2	2	1
75	1	3 cancer	26.0055	0	0	21	76.9989	110	103	74	2	1	1	0	ⅡA		17818.8	5772.23	71616.9	166.667	166.667	66.6667	8793.87	10149.1	66.6667	3665.4	166.667	83.3333	83.3333	83.3333	83.3333	83.3333	83.3333	1025.7	4675.69	10266.2	166.667	8655.26	166.667	166.667	166.667	0	2	0	2	1	2	2	0
73	2	3 cancer	20.9644	0	0.89011	50.8393	26.0829	83	154	72	2	2	1	1	ⅡA		18847.6	2862.49	131222	166.667	6902.95	66.6667	3958.01	9425.13	2161.59	166.667	166.667	1701.52	3861.15	130.886	2814.06	83.3333	2225.07	7656.86	18847.6	32459.8	5889.89	23101.5	10601.8	2355.96	166.667	2	2	2	2	2	2	0	2
68	1	3 cancer	21.5139	46	11.0769	36	18.3852	78	127	103	2	2	1	0	ⅢC		28802.2	166.667	200039	166.667	11234.4	66.6667	9701.27	11009.6	2293.37	2826.05	166.667	83.3333	83.3333	83.3333	83.3333	488.694	83.3333	3141.6	13823.1	27087.6	7539.85	24644.1	8796.49	3769.92	3769.92	2	2	2	2	2	2	2	0
58	1	3 cancer	23.4236	135	120	178.071	24.5154	100	188	251	3	1	1	0	ⅡA		9906.95	166.667	98624.1	166.667	10071.8	66.6667	2975.08	6498.06	1345.16	2052.5	166.667	83.3333	83.3333	83.3333	83.3333	83.3333	666.126	3372.26	10491.5	16153.5	5245.74	13947	5245.74	2997.57	2997.57	1	1	1	1	1	1	1	0
61	1	3 cancer	22.3757	40	77.1429	291.75	44.8802	88	165	112	2	2	1	0	ⅢC		7517.87	166.667	122262	166.667	7538.08	66.6667	4284.38	7074.39	1247.93	166.667	166.667	449.096	83.3333	83.3333	83.3333	83.3333	898.193	3536.63	11115.1	23802.1	6062.8	21837.3	8083.73	6062.8	4041.87	2	1	2	0	1	2	0	1
43	1	3 cancer	27.7743	25	61.7143	296.571	32.472	76	153	264	1	1	1	0	ⅡA		13203.2	166.667	160319	166.667	16626.2	66.6667	3679.58	7696.74	2200.53	2764.8	166.667	356.289	83.3333	83.3333	311.753	311.753	712.578	2805.78	9619.81	16478.4	3206.6	11713	5611.56	166.667	166.667	2	2	1	1	2	2	2	2
39	1	3 cancer	24.5351	20	7.61538	219.75	70.6299	91	220	132	3	1	1	0	ⅡA		6715.58	166.667	72436.7	166.667	5252.54	66.6667	2334.46	1999.57	66.6667	2189.67	166.667	1154.79	83.3333	83.3333	83.3333	83.3333	83.3333	1199.21	6395.79	7639.41	1598.95	7683.83	2398.42	166.667	799.473	0	0	0	0	0	0	1	2
60	1	3 cancer	24.7252	52	13.8462	125.143	98.0477	186	119	98	2	2	2	0	ⅢB		29956.8	166.667	373134	166.667	19223.9	66.6667	11338.5	18323.4	3227.61	4817.43	166.667	83.3333	83.3333	83.3333	1789.54	501.07	2433.77	9663.5	30923.2	53542.9	14173.1	35576	14173.1	6442.33	6442.33	2	2	2	2	2	2	2	2
54	2	3 cancer	25.3155	0	0.89011	27.2143	26.8069	119	174	143	2	2	1	0	ⅢB		17868.9	166.667	128165	166.667	9571.53	66.6667	3242.31	4476.15	66.6667	9508.23	166.667	460.391	83.3333	83.3333	83.3333	83.3333	920.782	3625.58	6215.28	10934.3	2071.76	5812.44	3107.64	166.667	166.667	1	1	0	2	1	0	2	1
71	1	3 cancer	23.8087	75	0	438.429	29.5212	78	155	85	1	1	1	0	ⅡA		19072.1	166.667	243183	166.667	13093.5	1776.53	66.6667	6533.54	66.6667	166.667	166.667	83.3333	83.3333	83.3333	83.3333	83.3333	1165.76	3282.92	16687.7	21767.7	6548.22	13272.6	7649.38	166.667	3517.83	1	2	1	2	2	1	0	0
72	2	3 cancer	20.0877	0	0	0	25.4539	101	160	82	2	1	1	0	ⅢB		39133.1	166.667	264988	166.667	25680.7	66.6667	15310.1	30424.7	7961.03	3768.94	166.667	485.688	83.3333	83.3333	83.3333	424.977	5342.56	28959.1	40433.5	81474.1	15299.2	42194.1	20763.1	6556.78	7649.58	2	2	2	2	2	2	2	2
59	2	3 cancer	22.7444	0	4.84615	17.3571	36.796	75	182	89	3	1	1	1	ⅡA		12547.3	166.667	175824	166.667	17106.3	66.6667	4450.98	5356.03	1154.5	166.667	166.667	436.692	83.3333	83.3333	83.3333	83.3333	873.384	2456.39	6877.9	13319.1	2947.67	12391.1	3930.23	166.667	166.667	1	2	0	1	2	1	0	1
66	1	3 cancer	25.1486	0	23.5714	79.5	46.7421	110	138	108	3	2	2	0	ⅢB		17309.1	166.667	318483	166.667	16426.9	66.6667	5806.93	14373.4	3411.57	2623.05	3059.81	83.3333	83.3333	83.3333	83.3333	83.3333	2109.36	7258.66	18984.2	36355.4	10050.5	30833.8	13400.6	7817.02	5583.59	2	2	2	1	2	2	2	0
72	2	3 cancer	23.533	25	96	29.7857	35.1454	151	104	52	2	2	2	0	ⅣB		16809.7	166.667	119814	166.667	8578.98	66.6667	3308.13	6934.59	66.6667	166.667	166.667	83.3333	83.3333	83.3333	83.3333	83.3333	83.3333	2374.26	7914.19	18290.6	7914.19	15212.8	4748.51	4748.51	4748.51	1	1	1	1	1	1	0	0
70	1	3 cancer	21.83	25	34.2857	101.357	16.5219	85	213	96	2	2	1	0	ⅢC		16776.5	166.667	769987	166.667	11037.5	710.491	66.6667	12087.2	66.6667	3685.67	166.667	83.3333	83.3333	83.3333	83.3333	83.3333	873.903	2527.57	24055.4	38691.5	10826.1	37407.3	13987.8	8401.55	6728.35	2	2	2	1	2	2	2	0
62	1	3 cancer	24.0317	0	3.26374	116.464	49.5942	121	134	151	2	2	2	0	ⅢB		23601.8	166.667	308980	2307.53	25718.9	66.6667	8838.07	20959.5	5371.17	5733.98	1848.27	497.849	83.3333	83.3333	435.618	83.3333	995.699	8401.21	20162.9	51029.6	14562.1	44370.8	17922.6	10081.5	8961.29	2	2	2	2	2	2	2	2
59	1	3 cancer	23.1405	32	4.74725	0	15.4881	88	190	65	1	1	1	0	I		18882	166.667	281652	166.667	20527	66.6667	5893.7	13393.1	2083.99	4207.22	166.667	448.531	83.3333	83.3333	392.465	83.3333	897.062	4541.38	16147.1	30836.5	9082.75	20800.6	11101.1	6055.17	6055.17	2	2	2	2	2	2	2	2
73	2	3 cancer	23.1481	0	0	24.6429	38.5654	138	116	92	2	1	2	0	ⅢA		40450.1	166.667	146889	166.667	8335.71	66.6667	16417.1	10029.4	3063.75	4711.23	166.667	83.3333	83.3333	83.3333	83.3333	83.3333	83.3333	2205.32	12408.2	22625.5	166.667	13960.3	9913.83	166.667	7306.75	2	2	1	2	1	2	2	0
71	2	3 cancer	26.8116	40	0	4.92857	14.4727	107	168	101	2	1	1	0	ⅢB		33957	166.667	327142	166.667	11451.2	66.6667	3698.09	11263.9	1521.87	12064.8	166.667	83.3333	83.3333	83.3333	83.3333	83.3333	881.284	4461.5	13880.2	22362.6	4957.22	10520.3	6940.11	166.667	166.667	2	2	1	2	2	2	2	0
34	2	3 cancer	19.2614	0	0.296703	140.571	33.6544	79	139	90	3	1	1	0	ⅢB		21694	166.667	139097	166.667	4895.96	66.6667	2121.98	3474.72	66.6667	166.667	166.667	526.872	83.3333	83.3333	83.3333	83.3333	83.3333	2963.65	5927.31	8956.82	1185.46	1909.91	2370.92	166.667	166.667	0	0	0	2	0	0	0	2
72	1	3 cancer	28.6689	0	4.84615	32.0357	36.6103	118	178	103	3	2	1	1	ⅡA		28620.4	166.667	474337	166.667	9442.6	1473.42	9699.13	21316.9	66.6667	5755.87	166.667	83.3333	83.3333	83.3333	83.3333	83.3333	2156.07	9376.88	43042.9	72023.7	19408.9	75526	23956.3	14108.8	14274.1	2	2	2	2	2	2	2	0
78	1	3 cancer	25.4079	40	0	42.2143	39.67	94	126	76	3	2	2	0	ⅡA		166.667	166.667	95432.6	166.667	166.667	66.6667	66.6667	3935.94	66.6667	166.667	166.667	83.3333	83.3333	83.3333	83.3333	83.3333	83.3333	4400.74	8215.78	10512.9	166.667	11243.6	5830.03	166.667	5179.86	0	0	0	0	0	0	0	0
72	1	3 cancer	21.4536	26.5	2.07692	17.3571	27.2566	109	136	114	3	2	1	0	ⅡA		19582.3	2112.35	322281	166.667	13414.5	66.6667	66.6667	15759.6	4804.93	2689.55	166.667	83.3333	83.3333	83.3333	83.3333	83.3333	1698.35	2849.71	17929.3	29035.1	7600.25	27696.3	10773.3	166.667	3544.77	2	2	2	2	2	2	2	0
49	2	3 cancer	23.1911	0	0	0	43.2295	171	202	102	3	1	1	0	ⅡA		12047.5	166.667	150995	166.667	14798.9	66.6667	4113.78	8967.61	2426.42	4362.11	166.667	1286.17	83.3333	83.3333	83.3333	83.3333	1681.92	7568.64	13356.4	22755.4	3561.71	10338.9	6233	166.667	1780.86	2	2	2	1	2	2	2	2
56	2	3 cancer	20.0288	0	11.0769	76.6071	34.7605	76	186	127	2	1	1	0	ⅡA		13703.4	166.667	141592	166.667	12950.7	66.6667	1850.1	6684.95	1292.35	2066.75	166.667	403.072	83.3333	83.3333	352.688	352.688	806.144	4081.1	8162.2	12293.7	1813.82	5088.78	3627.65	166.667	166.667	1	2	1	1	1	1	1	2
71	1	3 cancer	21.4619	24	61.7143	9.85714	54.6142	121	73	33	3	1	2	0	ⅢB		42306.1	166.667	594600	166.667	17684.1	66.6667	14347.7	21030.2	4471.38	166.667	166.667	83.3333	83.3333	83.3333	83.3333	83.3333	1926.13	5886.5	44532	73817.1	20194.9	56727.6	26902	166.667	5296.87	2	2	2	2	2	2	0	0
76	1	3 cancer	21.83	15	4.84615	29.7857	22.5186	128	149	179	3	2	2	0	ⅢB		36312.9	166.667	125189	166.667	6932.1	66.6667	66.6667	15677.9	66.6667	1583.52	166.667	83.3333	83.3333	83.3333	83.3333	83.3333	83.3333	2641.83	15880.5	33328.8	166.667	30293.5	9992.93	166.667	2651.67	1	1	1	2	1	1	1	0
59	1	3 cancer	21.7993	10	0	4.92857	12.5317	129	129	106	2	2	2	0	ⅢB		15094.7	166.667	190026	166.667	5887.97	66.6667	66.6667	6112.81	66.6667	166.667	166.667	83.3333	83.3333	83.3333	83.3333	83.3333	83.3333	2232	10827.4	20301.1	7318.98	18432.1	7026.22	166.667	6377.46	1	0	1	1	1	0	0	0
65	1	3 cancer	25.0135	40	11.0769	141	28.3682	128	185	142	3	2	2	0	ⅢB		26128.4	166.667	607309	166.667	15254.1	66.6667	7489.36	19732.7	3904.59	5729.31	166.667	394.852	83.3333	83.3333	345.496	83.3333	83.3333	4886.3	29317.8	52021.8	11549.4	37856.5	17768.3	9772.59	7107.34	2	2	2	2	2	2	2	2
79	1	3 cancer	27.0538	100	4.84615	106.286	17.905	92	202	105	2	2	1	0	ⅡA		31175.9	166.667	285175	166.667	3240.54	66.6667	66.6667	6621.34	2031.03	166.667	166.667	83.3333	83.3333	83.3333	83.3333	83.3333	83.3333	2100.25	8029.4	18503.3	6821.71	18652.7	5564.84	166.667	3256.93	1	1	1	2	1	1	0	0
70	1	3 cancer	21.7993	0	0	0	7.36318	80	180	85	2	1	1	0	ⅢB		15232.8	166.667	261729	166.667	5805.2	1205.83	66.6667	7161.14	66.6667	166.667	166.667	83.3333	83.3333	83.3333	83.3333	83.3333	83.3333	3686.39	18820.8	32749.3	9092.93	24830.2	8797.63	166.667	3957.09	1	1	1	1	1	1	0	0
79	2	3 cancer	22.8269	0	0	12.4286	9.9664	90	177	87	2	1	1	0	ⅢB		34322.2	166.667	109857	166.667	166.667	66.6667	66.6667	5421.02	66.6667	3340.23	8351.66	83.3333	83.3333	83.3333	83.3333	83.3333	1471.89	1112.68	7628.86	13827.4	166.667	8312.23	5103.43	166.667	1649.3	1	1	0	2	0	0	2	0
74	1	3 cancer	23.5102	0	0.296703	53.4107	25.2629	104	194	114	3	2	2	0	ⅡA		29614.7	11538.1	425570	166.667	30380	2786.78	66.6667	10648	66.6667	166.667	166.667	83.3333	83.3333	6933.67	5652.58	11001.5	4146.89	13780	29752	41398.2	11521.5	29864.3	15119.3	166.667	6625.88	2	2	2	2	2	2	0	2
62	2	3 cancer	30.3193	0	0	0	13.3463	160	160	81	2	2	1	0	ⅡA		84672.9	166.667	562605	2419.85	23672.9	66.6667	6295.99	12220.9	2118.74	5889.64	166.667	486.647	83.3333	83.3333	83.3333	83.3333	973.293	9307.12	17519.3	30172.1	6569.73	19283.4	10949.5	4379.82	3284.86	2	2	2	2	2	2	2	2
75	1	3 cancer	23.939	30	2.07692	42.2143	24.778	124	104	101	1	1	1	0	ⅢB		81379.6	166.667	198674	166.667	166.667	66.6667	66.6667	15242.6	66.6667	166.667	27048.5	83.3333	83.3333	83.3333	83.3333	83.3333	83.3333	83.3333	22367.3	26763.1	17583.3	25233.1	166.667	166.667	5012.37	1	2	1	2	0	1	2	0
74	2	3 cancer	24.5603	0	0	25.9286	20.4191	103	195	212	2	2	1	0	ⅡA		61459.3	166.667	311210	166.667	15167.4	66.6667	10389.5	12765.1	66.6667	20340.2	6874.82	83.3333	83.3333	83.3333	83.3333	83.3333	83.3333	7256.44	19926.1	26833.4	6611.51	19033.1	9988.81	166.667	1398.62	2	2	1	2	2	2	2	0
79	2	3 cancer	22.2063	0	0	39.6429	29.0374	109	243	130	2	1	2	0	ⅢB		40402.9	166.667	553497	166.667	7714.32	1256.6	19600	15876.1	6283.02	10198.4	5245.55	83.3333	83.3333	83.3333	3492.44	83.3333	1895.63	8846.8	22102.4	30975.3	7056.9	19063.6	10934	166.667	1199.9	2	2	2	2	2	2	2	2
56	2	3 cancer	20.6131	0	34.2857	14.7857	22.7955	73	126	67	2	1	1	0	ⅢB		14315.2	2925.46	465363	166.667	19529	66.6667	6410	11859.3	1670.76	6499.57	166.667	83.3333	83.3333	83.3333	505.634	505.634	1155.74	5850.91	16902.6	22825.8	5200.81	9895.98	7801.21	2600.4	2600.4	2	2	2	1	2	2	2	2
[truncated: 2 more columns]
